# Supplementary material for: Dynamic Feature Dataset for Ransomware Detection Using Machine Learning Algorithms
Source: Sensors (Basel). 2023 Jan 17;23(3):1053. doi: 10.3390/s23031053 (PMC9920393; doi:10.3390/s23031053)
Supplement: Supplementary file 1 [file sensors-23-01053-s001.zip]

Archive with 1 entries (1 files):
- sensors-2047104-supplementary.csv
