# Supplementary material for: Dynamic Feature Dataset for Ransomware Detection Using Machine Learning Algorithms
Source: Sensors (Basel). 2023 Jan 17;23(3):1053. doi: 10.3390/s23031053 (PMC9920393; doi:10.3390/s23031053)
Supplement: Supplementary file 1 [file sensors-23-01053-s001.zip › sensors-2047104-supplementary.csv]

Table S1
family	proc_pid	file	urls	type	name	ext_urls	path	program	info	positives	families	description	sign_name	sign_stacktrace	arguments	api	category	imported_dll_count	dll	pe_res_name	filetype	pe_sec_name	entropy	hosts	requests	mitm	domains	dns_servers	tcp	udp	dead_hosts	proc	beh_command_line	process_path	tree_command_line	children	tree_process_name	command_line	regkey_read	directory_enumerated	regkey_opened	file_created	wmi_query	dll_loaded	regkey_written	file_read	apistats	errors	action
E	0	0	0	0	0	0	0	0	0	1	0	8	8	0	0	0	0	1	6	1	1	6	6	20	19	0	18	2	35	28	0	3	3	3	3	0	3	0	11	5	0	0	0	0	0	0	38	0	1
G	0	0	0	0	0	0	0	0	0	1	0	1	1	0	0	0	0	1	3	1	1	3	3	3	4	0	4	1	2	14	0	2	2	2	2	0	2	0	1	0	0	0	0	0	0	0	7	0	1
E	1	1	0	0	0	0	0	0	0	1	0	3	3	0	1	1	1	1	6	2	2	4	4	14	14	0	13	2	26	22	0	2	2	2	2	0	2	0	0	0	0	0	0	0	0	0	8	0	1
L	0	0	0	0	0	0	0	0	0	1	0	10	10	0	5	5	5	1	3	0	0	5	5	21	18	0	17	2	38	29	1	1	1	1	1	0	1	1	66	0	0	1	0	7	0	0	28	0	1
G	0	0	0	0	0	0	0	0	0	1	0	6	6	0	2	2	2	1	6	31	31	3	3	5	6	0	5	1	4	23	0	2	2	2	2	0	2	0	11	0	27	0	0	6	0	0	33	0	1
G	0	0	0	0	0	0	0	0	0	1	0	4	4	0	0	0	0	1	82	3	3	8	8	4	5	0	4	1	2	20	0	1	1	1	1	0	1	0	0	0	0	0	0	0	0	0	0	0	1
G	0	0	0	0	0	0	0	0	0	1	0	4	4	0	0	0	0	1	12	3	3	7	7	11	12	0	11	2	12	19	0	0	0	0	0	0	0	0	0	0	0	0	0	0	0	0	0	0	0
E	0	0	0	0	0	0	0	0	0	1	0	8	8	0	0	0	0	1	4	9	9	9	9	24	20	0	19	2	74	28	0	0	0	0	0	0	0	0	0	0	0	0	0	0	0	0	0	0	0
L	5	5	0	5	5	0	5	0	0	1	0	33	33	0	147	147	147	1	4	1	1	4	4	8	8	0	7	1	12	25	0	7	7	7	2	1	2	7	404	2397	473	1	0	44	7	6	254	0	1
E	2	2	0	3	3	0	3	0	0	1	0	18	18	0	49	49	49	1	6	2	2	4	4	12	8	0	8	1	8	18	6	3	3	3	2	1	2	2	5	0	0	0	0	13	0	0	54	0	1
G	1	1	0	0	0	0	0	0	0	1	0	6	6	0	1	1	1	1	10	5	5	3	3	3	2	0	2	1	4	3	0	2	2	2	2	0	2	0	2	0	4	0	0	1	0	0	16	0	1
L	4	4	8	1	1	0	1	1	1	1	0	25	25	0	22	22	22	1	3	0	0	5	5	3	2	0	2	1	4	3	0	7	7	7	4	1	4	5	25	13	11	1	0	14	1	0	123	0	1
G	0	0	0	0	0	0	0	0	0	1	0	8	8	0	3	3	3	1	9	11	11	5	5	8	8	0	7	1	5	25	0	2	2	2	2	0	2	0	9	0	26	0	0	13	0	0	36	0	1
E	0	0	0	0	0	0	0	0	0	1	0	17	17	0	156	156	156	1	1	0	0	3	3	5	6	0	6	1	4	16	0	2	2	2	2	0	2	0	28	130	2	122	0	10	0	2000	62	0	1
G	0	0	0	0	0	0	0	0	0	1	0	9	9	0	0	0	0	1	3	21	21	5	5	7	8	0	7	1	6	26	0	2	2	2	2	0	2	1	4	0	4	5	0	12	0	0	28	0	1
E	3	3	0	1	1	0	1	1	1	1	0	35	35	0	260	260	260	1	4	9	9	9	9	6	10	0	9	1	5	28	0	7	7	7	2	1	2	6	636	543	231	515	0	21	9	1686	267	0	1
L	0	0	0	0	0	0	0	0	0	1	0	4	4	0	0	0	0	1	13	4	4	5	5	3	4	0	4	1	2	14	0	2	2	2	2	0	2	0	0	0	0	0	0	1	0	0	11	0	1
G	0	0	0	0	0	0	0	0	0	1	0	4	4	0	0	0	0	1	7	17	17	5	5	10	9	0	9	2	8	14	0	0	0	0	0	0	0	0	0	0	0	0	0	0	0	0	0	0	0
E	0	0	0	0	0	0	0	0	0	1	0	17	17	0	159	159	159	1	1	0	0	3	3	8	9	0	8	1	6	20	0	2	2	2	2	0	2	0	28	85	2	78	0	10	0	1243	62	0	1
G	0	0	0	0	0	0	0	0	0	1	0	7	7	0	0	0	0	1	3	21	21	5	5	4	5	0	5	1	3	20	0	2	2	2	2	0	2	1	4	0	4	5	0	12	0	0	28	0	1
G	0	0	0	0	0	0	0	0	0	1	0	8	8	0	3	3	3	1	9	11	11	5	5	9	8	0	7	1	5	26	0	2	2	2	2	0	2	0	9	0	26	0	0	13	0	0	37	0	1
E	4	4	3	5	5	0	5	0	0	1	1	25	25	0	46	46	46	1	6	2	2	4	4	15	8	0	8	1	26	3	7	3	3	3	2	1	2	2	50	0	40	0	0	10	0	0	67	0	1
E	0	0	0	0	0	0	0	0	0	1	0	17	17	0	155	155	155	1	1	0	0	3	3	5	6	0	5	1	3	17	0	2	2	2	2	0	2	0	28	85	2	78	0	10	0	1228	62	0	1
E	0	0	0	0	0	0	0	0	0	1	0	11	11	0	0	0	0	1	10	1	1	5	5	6	4	0	4	1	10	3	0	2	2	2	2	0	2	0	1	0	1	0	0	1	0	0	12	0	1
L	0	0	0	0	0	0	0	0	0	0	0	3	3	0	2	2	2	1	13	4	4	5	5	1	9	0	9	2	0	29	0	2	2	2	2	0	2	0	6	0	0	0	0	1	0	0	19	0	1
L	0	0	0	0	0	0	0	0	0	0	0	3	3	0	2	2	2	1	13	4	4	5	5	1	12	0	12	2	0	35	0	2	2	2	2	0	2	0	6	0	0	0	0	1	0	0	19	0	1
E	8	8	10	1	1	0	1	1	1	1	1	29	29	0	174	174	174	1	4	3	3	4	4	10	2	0	2	1	8	3	0	11	11	11	3	7	3	4	931	1188	636	2446	0	28	15	1306	297	0	1
L	2	2	0	3	3	0	3	0	0	1	0	11	11	0	10	10	10	1	4	1	1	4	4	20	17	0	16	2	32	25	1	2	2	2	1	1	1	1	0	0	0	0	0	0	0	0	14	0	1
L	4	4	10	5	5	0	5	0	0	1	0	32	32	0	141	141	141	1	4	1	1	4	4	6	4	0	4	1	14	3	0	7	7	7	2	1	2	7	121	1137	61	1	0	14	3	5	200	0	0
L	2	2	0	3	3	0	3	0	0	1	0	10	10	0	10	10	10	1	4	1	1	4	4	30	25	0	24	2	56	39	1	2	2	2	1	1	1	1	0	0	0	0	0	0	0	0	14	0	1
L	0	0	0	0	0	0	0	0	0	1	0	10	10	0	0	0	0	1	13	4	4	5	5	6	4	0	4	1	12	3	0	2	2	2	2	0	2	0	49	0	12	0	0	3	0	0	20	0	1
G	0	0	0	0	0	0	0	0	0	1	0	5	5	0	0	0	0	1	8	3	3	6	6	0	0	0	0	0	0	0	0	0	0	0	0	0	0	0	0	0	0	0	0	0	0	0	0	0	0
G	0	0	0	0	0	0	0	0	0	1	0	1	1	0	0	0	0	1	3	1	1	3	3	3	4	0	3	1	1	15	0	2	2	2	2	0	2	0	1	0	0	0	0	0	0	0	7	0	1
E	0	0	0	0	0	0	0	0	0	1	0	8	8	0	69	69	69	1	3	3	3	4	4	24	21	0	20	2	42	32	1	2	2	2	2	0	2	0	29	0	1	0	0	17	0	1	41	0	1
E	2	2	0	3	3	0	3	0	0	1	0	18	18	0	49	49	49	1	6	2	2	4	4	12	8	0	8	1	10	18	7	3	3	3	2	1	2	2	5	0	0	0	0	13	0	0	54	0	1
E	0	0	0	0	0	0	0	1	1	1	1	30	30	0	225	225	225	1	1	0	0	5	5	10	9	0	8	1	8	27	0	3	3	3	2	1	2	1	1284	273	176	237	1	108	13	4420	196	0	1
L	0	0	0	0	0	0	0	0	0	1	0	3	3	0	0	0	0	1	13	4	4	5	5	3	4	0	3	1	1	15	0	2	2	2	2	0	2	0	0	0	0	0	0	1	0	0	11	0	1
L	0	0	0	0	0	0	0	0	0	1	0	6	6	0	53	53	53	1	14	9	9	5	5	1	0	0	0	0	0	0	0	2	2	2	2	0	2	0	0	0	0	0	0	2	0	1	18	0	1
G	0	0	0	0	0	0	0	0	0	1	0	4	4	0	0	0	0	1	82	3	3	8	8	2	3	0	3	1	1	18	0	1	1	1	1	0	1	0	0	0	0	0	0	0	0	0	0	0	1
E	1	1	0	1	1	0	1	0	0	1	0	5	5	0	2	2	2	1	4	1	1	5	5	23	21	0	20	2	55	31	0	2	2	2	2	0	2	0	67	0	0	0	0	3	0	0	20	0	1
G	0	0	0	0	0	0	0	0	0	1	0	7	7	0	3	3	3	1	9	11	11	5	5	7	8	0	7	1	6	27	0	2	2	2	2	0	2	0	9	0	26	0	0	13	0	0	37	0	1
E	0	0	0	0	0	0	0	0	0	1	0	15	15	0	45	45	45	1	1	0	0	3	3	21	19	0	18	2	32	28	0	2	2	2	2	0	2	0	7	45	2	37	0	9	0	322	54	0	1
E	1	1	0	0	0	0	0	0	0	1	0	4	4	0	1	1	1	1	6	2	2	4	4	19	18	0	17	2	37	27	0	2	2	2	2	0	2	0	0	0	0	0	0	0	0	0	8	0	1
E	0	0	0	0	0	0	0	0	0	1	0	7	7	0	1	1	1	1	3	11	11	7	7	23	18	0	17	2	39	31	1	1	1	1	1	0	1	0	0	0	0	0	0	1	0	0	11	0	1
E	3	3	354	0	0	0	0	0	0	1	1	38	38	0	61	61	61	1	8	8	8	5	5	1091	4	0	4	1	2	2193	0	8	8	8	3	1	3	7	2756	247	733	27	2	102	23	51	385	0	1
E	1	1	3	1	1	0	1	0	0	1	1	21	21	0	29	29	29	1	7	5	5	4	4	7	25	0	25	1	14	3	1	4	4	4	2	1	2	2	104	3	54	3	0	24	6	1	196	0	1
G	0	0	0	0	0	0	0	0	0	1	0	23	23	0	72	72	72	1	10	11	11	5	5	8	5	0	5	1	15	3	0	4	4	4	2	1	2	2	168	1	273	9	0	44	0	8	184	0	1
L	4	4	0	4	4	0	4	0	0	1	0	32	32	0	143	143	143	1	4	1	1	4	4	9	5	0	4	1	7	23	0	6	6	6	2	1	2	5	266	1944	188	1	0	37	7	6	217	0	1
E	0	0	0	0	0	0	0	0	0	1	0	19	19	0	138	138	138	1	4	10	10	5	5	19	18	0	17	2	49	27	0	2	2	2	2	0	2	0	32	659	3	2273	0	14	1	2346	53	0	1
E	0	0	0	0	0	0	0	0	0	1	0	4	4	0	1	1	1	1	3	11	11	7	7	5	5	0	4	1	4	22	1	2	2	2	2	0	2	0	0	0	0	0	0	1	0	0	13	0	1
E	0	0	0	0	0	0	0	0	0	1	1	16	16	0	120	120	120	1	16	26	26	4	4	14	16	0	14	2	29	24	0	2	2	2	2	0	2	0	143	66	5	131	0	17	8	1085	61	0	1
E	0	0	0	0	0	0	0	0	0	1	0	7	7	0	1	1	1	1	3	11	11	7	7	21	19	0	18	2	71	31	0	1	1	1	1	0	1	0	0	0	0	0	0	1	0	0	11	0	1
E	0	0	0	0	0	0	0	0	0	1	0	7	7	0	0	0	0	1	7	1	1	3	3	21	18	0	17	2	64	30	0	1	1	1	1	0	1	0	48	0	0	0	0	8	0	0	16	0	1
E	3	3	390	0	0	0	0	0	0	1	1	37	37	0	63	63	63	1	8	8	8	5	5	1108	18	0	17	2	34	2204	0	8	8	8	3	1	3	2	3855	260	23	26	1	81	21	58	353	0	1
G	0	0	0	0	0	0	0	0	0	1	0	6	6	0	0	0	0	1	7	17	17	5	5	15	12	0	11	2	20	17	0	0	0	0	0	0	0	0	0	0	0	0	0	0	0	0	0	0	0
L	0	0	0	0	0	0	0	0	0	0	0	3	3	0	2	2	2	1	13	4	4	5	5	1	12	0	12	2	0	32	0	2	2	2	2	0	2	0	6	0	0	0	0	1	0	0	19	0	1
G	0	0	0	0	0	0	0	0	0	1	0	8	8	0	0	0	0	1	3	21	21	5	5	3	2	0	2	1	4	2	0	1	1	1	1	0	1	0	0	0	0	0	0	0	0	0	0	0	1
G	0	0	0	0	0	0	0	0	0	1	0	4	4	0	0	0	0	1	7	10	10	5	5	22	15	0	14	2	56	31	0	0	0	0	0	0	0	0	0	0	0	0	0	0	0	0	0	0	0
E	0	0	0	0	0	0	0	0	0	1	0	7	7	0	0	0	0	1	4	9	9	9	9	25	17	0	16	2	74	31	0	0	0	0	0	0	0	0	0	0	0	0	0	0	0	0	0	0	0
E	0	0	0	0	0	0	0	0	0	1	1	17	17	0	112	112	112	1	16	26	26	4	4	19	18	0	16	2	32	29	0	2	2	2	2	0	2	0	143	41	5	81	0	17	8	626	61	0	1
G	0	0	0	0	0	0	0	0	0	1	0	6	6	0	0	0	0	1	12	3	3	7	7	13	9	0	8	2	13	16	1	0	0	0	0	0	0	0	0	0	0	0	0	0	0	0	0	0	0
G	0	0	0	0	0	0	0	0	0	1	0	9	9	0	7	7	7	1	6	31	31	3	3	29	25	0	24	2	54	40	1	1	1	1	1	0	1	0	30	0	8	0	0	3	0	1	35	0	1
G	0	0	0	0	0	0	0	0	0	1	0	7	7	0	1	1	1	1	11	17	17	6	6	6	7	0	7	1	5	17	0	2	2	2	2	0	2	0	4	0	0	0	0	3	0	0	24	0	1
G	1	1	0	1	1	0	1	0	0	1	0	20	20	0	70	70	70	1	10	11	11	5	5	26	20	0	19	2	51	31	2	4	4	4	2	1	2	0	266	4	302	5	0	49	2	3	174	0	1
G	0	0	0	0	0	0	0	0	0	1	0	8	8	0	3	3	3	1	9	11	11	5	5	7	8	0	7	1	5	25	0	2	2	2	2	0	2	0	9	0	26	0	0	13	0	0	37	0	1
E	0	0	0	0	0	0	0	0	0	1	1	17	17	0	213	213	213	1	16	26	26	4	4	3	4	0	3	1	1	17	0	2	2	2	2	0	2	0	39	74	19	147	0	28	7	1375	73	0	1
E	3	3	346	0	0	0	0	0	0	1	1	38	38	0	60	60	60	1	8	8	8	5	5	1091	4	0	4	1	2	2190	0	8	8	8	3	1	3	7	2756	247	733	27	2	101	23	53	378	0	1
G	0	0	0	0	0	0	0	0	0	1	0	7	7	0	0	0	0	1	9	11	11	5	5	32	26	0	25	2	58	37	1	0	0	0	0	0	0	0	0	0	0	0	0	0	0	0	0	0	0
G	0	0	0	0	0	0	0	0	0	1	0	10	10	0	4	4	4	1	7	34	34	7	7	24	22	0	21	2	53	35	2	2	2	2	2	0	2	0	2963	1	9	10	0	28	0	15	63	0	1
E	0	0	0	0	0	0	0	0	0	1	1	17	17	0	104	104	104	1	16	26	26	4	4	23	22	0	20	2	54	32	3	2	2	2	2	0	2	0	142	27	5	53	0	17	8	241	61	0	1
E	0	0	0	0	0	0	0	0	0	1	0	7	7	0	0	0	0	1	4	9	9	9	9	22	17	0	16	2	40	27	1	0	0	0	0	0	0	0	0	0	0	0	0	0	0	0	0	0	0
E	1	1	0	1	1	0	1	1	1	1	0	19	19	0	8	8	8	1	7	1	1	3	3	8	10	0	10	1	8	32	0	5	5	5	2	2	2	4	95	29	25	1	1	13	2	2	142	0	1
E	2	2	3	0	0	0	0	0	0	1	0	24	24	0	24	24	24	1	8	8	8	5	5	1094	4	0	4	1	10	1091	0	2	2	2	2	0	2	1	53	5	30	5	0	7	2	2	56	0	1
G	1	1	0	0	0	0	0	0	0	1	0	6	6	0	1	1	1	1	10	5	5	3	3	3	2	0	2	1	4	3	0	2	2	2	2	0	2	0	2	0	4	0	0	1	0	0	16	0	1
G	0	0	0	0	0	0	0	0	0	1	0	17	17	0	59	59	59	1	10	11	11	5	5	5	6	0	5	1	3	20	0	4	4	4	2	1	2	2	265	4	308	9	0	70	1	5	189	0	1
E	2	2	3	0	0	0	0	0	0	1	0	33	33	0	213	213	213	1	8	8	8	5	5	1094	4	0	4	1	10	1091	0	3	3	3	2	1	2	1	212	809	139	57	0	32	2	1424	154	0	1
E	0	0	0	0	0	0	0	0	0	1	1	20	20	0	188	188	188	1	3	3	3	4	4	5	4	0	4	1	2	14	2	2	2	2	2	0	2	0	59	79	63	158	0	32	7	4	86	0	1
E	4	4	12	2	2	0	2	1	1	1	0	19	19	0	8	8	8	1	7	1	1	3	3	5	4	0	4	1	9	4	0	5	5	5	2	2	2	4	61	14	17	1	1	12	3	2	126	0	1
G	0	0	0	0	0	0	0	0	0	1	0	9	9	0	5	5	5	1	7	34	34	7	7	3	4	0	4	1	2	14	0	2	2	2	2	0	2	0	2288	1	475	10	0	36	0	14	68	0	1
L	0	0	0	0	0	0	0	0	0	1	0	7	7	0	53	53	53	1	14	9	9	5	5	13	12	0	11	2	23	20	0	2	2	2	2	0	2	0	0	0	0	0	0	2	0	1	15	0	1
G	0	0	0	0	0	0	0	0	0	0	0	5	5	0	4	4	4	1	11	22	22	8	8	8	8	0	7	1	6	25	0	2	2	2	2	0	2	0	2	0	4	0	0	1	0	0	21	0	1
E	0	0	0	0	0	0	0	0	0	1	0	19	19	0	6	6	6	1	6	1	1	6	6	3	4	0	4	1	2	14	0	9	9	9	3	6	3	6	190	40	43	0	0	46	3	0	294	0	1
G	0	0	0	0	0	0	0	0	0	1	0	9	9	0	4	4	4	1	7	34	34	7	7	17	17	0	16	2	29	28	0	2	2	2	2	0	2	0	2856	1	9	10	0	28	0	15	61	0	1
G	0	0	0	0	0	0	0	0	0	1	0	9	9	0	1	1	1	1	6	31	31	3	3	4	2	0	2	1	6	3	0	2	2	2	2	0	2	0	6	0	8	0	0	3	0	0	30	0	1
G	0	0	0	0	0	0	0	0	0	1	0	3	3	0	0	0	0	1	8	3	3	6	6	3	5	0	4	1	2	18	1	1	1	1	1	0	1	0	0	0	0	0	0	0	0	0	0	0	1
E	1	1	0	0	0	0	0	0	0	1	0	6	6	0	2	2	2	1	7	5	5	4	4	20	17	0	16	2	34	27	0	2	2	2	2	0	2	0	0	0	0	0	0	0	0	0	8	0	1
E	0	0	0	0	0	0	0	0	0	1	0	20	20	0	128	128	128	1	4	10	10	5	5	23	21	0	20	2	40	32	0	3	3	3	2	1	2	0	43	1775	3	5388	0	14	1	5533	72	0	1
E	1	1	0	0	0	0	0	0	0	1	1	34	34	0	113	113	113	1	8	8	8	5	5	1114	22	0	20	2	65	2212	0	7	7	7	3	1	3	2	4119	232	22	38	1	80	20	62	347	0	1
E	3	3	0	1	1	0	1	1	1	1	0	37	37	0	218	218	218	1	4	9	9	9	9	8	12	0	11	1	6	31	0	7	7	7	2	1	2	6	644	541	232	511	0	21	9	1643	267	0	1
G	0	0	0	0	0	0	0	0	0	1	0	6	6	0	0	0	0	1	17	47	47	7	7	11	9	0	9	2	10	17	0	0	0	0	0	0	0	0	0	0	0	0	0	0	0	0	0	0	0
E	0	0	0	0	0	0	0	0	0	1	1	21	21	0	181	181	181	1	3	3	3	4	4	6	4	0	4	1	2	14	2	2	2	2	2	0	2	0	52	177	63	354	0	32	7	4	85	0	1
E	0	0	0	0	0	0	0	1	1	1	1	25	25	0	172	172	172	1	4	3	3	4	4	4	5	0	4	1	4	24	0	11	11	11	3	7	3	5	2996	1208	740	1753	0	40	13	633	292	0	1
G	0	0	0	0	0	0	0	0	0	0	0	6	6	0	4	4	4	1	11	22	22	8	8	9	8	0	7	1	5	25	0	2	2	2	2	0	2	0	2	0	4	0	0	1	0	0	21	0	1
G	0	0	0	0	0	0	0	0	0	0	0	6	6	0	0	0	0	1	11	22	22	8	8	25	20	0	19	2	73	33	0	0	0	0	0	0	0	0	0	0	0	0	0	0	0	0	0	0	0
G	0	0	0	0	0	0	0	0	0	1	0	1	1	0	0	0	0	1	3	1	1	3	3	3	4	0	3	1	1	14	0	2	2	2	2	0	2	0	1	0	0	0	0	0	0	0	7	0	1
G	0	0	0	0	0	0	0	0	0	1	0	8	8	0	0	0	0	1	9	11	11	5	5	23	20	0	19	2	74	30	0	0	0	0	0	0	0	0	0	0	0	0	0	0	0	0	0	0	0
E	2	2	0	3	3	0	3	0	0	1	0	18	18	0	91	91	91	1	6	2	2	4	4	12	8	0	7	1	9	19	7	3	3	3	2	1	2	2	5	0	0	0	0	13	0	0	54	0	1
G	0	0	0	0	0	0	0	0	0	1	0	4	4	0	3	3	3	1	3	11	11	3	3	30	21	0	20	2	62	32	0	2	2	2	2	0	2	0	13	5	1	0	0	1	0	0	19	0	1
E	0	0	0	0	0	0	0	0	0	1	1	22	22	0	189	189	189	1	3	3	3	4	4	6	4	0	4	1	2	18	3	2	2	2	2	0	2	0	59	154	63	308	0	32	7	4	86	0	1
G	0	0	0	0	0	0	0	0	0	1	0	14	14	0	57	57	57	1	7	17	17	5	5	10	8	0	7	1	5	25	0	4	4	4	2	1	2	2	2509	28	571	834	0	42	2	26	184	0	1
G	0	0	0	0	0	0	0	0	0	1	0	8	8	0	4	4	4	1	8	42	42	5	5	20	18	0	17	2	36	31	0	2	2	2	2	0	2	0	2841	2	0	10	0	16	0	15	56	0	1
G	0	0	0	0	0	0	0	0	0	1	0	4	4	0	0	0	0	1	10	5	5	3	3	27	23	0	22	2	59	36	1	0	0	0	0	0	0	0	0	0	0	0	0	0	0	0	0	0	0
G	0	0	0	0	0	0	0	0	0	1	0	5	5	0	0	0	0	1	7	17	17	5	5	10	9	0	9	2	10	19	1	0	0	0	0	0	0	0	0	0	0	0	0	0	0	0	0	0	0
E	20	20	59	1	1	0	1	4	4	1	1	45	45	0	278	278	278	1	4	3	3	4	4	15	2	0	2	1	12	3	2	26	26	26	3	16	3	15	1059	1257	737	3390	0	51	26	2241	859	0	0
G	0	0	0	0	0	0	0	0	0	1	0	8	8	0	3	3	3	1	8	42	42	5	5	3	4	0	3	1	1	15	0	2	2	2	2	0	2	0	2289	6	467	10	0	26	0	16	67	0	1
G	0	0	0	0	0	0	0	0	0	1	0	6	6	0	0	0	0	1	82	3	3	8	8	5	5	0	5	2	3	12	0	0	0	0	0	0	0	0	0	0	0	0	0	0	0	0	0	0	0
E	1	1	0	1	1	0	1	0	0	1	0	7	7	0	1	1	1	1	3	11	11	7	7	3	2	0	2	1	4	3	0	2	2	2	2	0	2	0	1	0	0	0	0	1	0	0	16	0	1
L	0	0	0	0	0	0	0	0	0	0	0	3	3	0	2	2	2	1	13	4	4	5	5	1	11	0	11	2	0	29	0	2	2	2	2	0	2	0	6	0	0	0	0	1	0	0	19	0	1
E	0	0	0	0	0	0	0	0	0	1	0	11	11	0	7	7	7	1	1	0	0	5	5	23	25	0	24	2	56	36	1	1	1	1	1	0	1	1	2947	4	0	0	0	26	4	12	58	0	1
G	0	0	0	0	0	0	0	0	0	1	0	8	8	0	3	3	3	1	8	42	42	5	5	3	4	0	4	1	2	14	0	2	2	2	2	0	2	0	2288	2	467	10	0	26	0	15	66	0	1
G	0	0	0	0	0	0	0	0	0	1	1	11	11	0	4	4	4	1	7	10	10	5	5	5	2	0	2	1	6	3	0	3	3	3	2	1	2	1	65	7	66	19	0	22	2	9	104	0	1
G	0	0	0	0	0	0	0	0	0	1	0	5	5	0	0	0	0	1	8	3	3	6	6	0	0	0	0	0	0	0	0	1	1	1	1	0	1	0	0	0	0	0	0	0	0	0	0	0	1
G	0	0	0	0	0	0	0	0	0	1	0	7	7	0	0	0	0	1	17	47	47	7	7	0	0	0	0	0	0	0	0	1	1	1	1	0	1	0	0	0	0	0	0	0	0	0	0	0	1
G	0	0	0	0	0	0	0	0	0	0	0	4	4	0	4	4	4	1	11	22	22	8	8	7	8	0	7	1	6	28	0	2	2	2	2	0	2	0	2	0	4	0	0	1	0	0	21	0	1
L	0	0	0	0	0	0	0	0	0	1	0	6	6	0	53	53	53	1	14	9	9	5	5	1	0	0	0	0	0	0	0	2	2	2	2	0	2	0	0	0	0	0	0	2	0	1	18	0	1
E	0	0	0	0	0	0	0	1	1	1	1	32	32	0	223	223	223	1	1	0	0	5	5	8	8	0	7	1	7	26	0	3	3	3	2	1	2	1	1283	273	176	237	1	108	11	4420	195	0	1
E	0	0	0	0	0	0	0	0	0	1	0	19	19	0	116	116	116	1	10	0	0	4	4	3	4	0	4	1	2	20	0	2	2	2	2	0	2	0	25	152	11	140	0	16	0	2869	64	0	1
L	0	0	0	0	0	0	0	1	1	1	0	18	18	0	24	24	24	1	3	0	0	5	5	4	5	0	4	1	2	22	0	6	6	6	3	1	3	5	31	9	8	1	0	15	1	0	120	0	1
E	2	2	3	0	0	0	0	0	0	1	0	33	33	0	187	187	187	1	8	8	8	5	5	1094	4	0	4	1	10	1091	1	3	3	3	2	1	2	1	212	809	139	23	0	32	2	864	154	0	1
E	3	3	2	4	4	0	4	0	0	1	1	25	25	0	72	72	72	1	6	2	2	4	4	15	8	0	8	1	24	3	7	3	3	3	2	1	2	2	50	0	40	0	0	10	0	0	66	0	1
G	0	0	0	0	0	0	0	0	0	1	0	7	7	0	0	0	0	1	26	6	6	7	7	15	12	0	11	2	19	22	1	0	0	0	0	0	0	0	0	0	0	0	0	0	0	0	0	0	0
G	0	0	0	0	0	0	0	0	0	1	0	6	6	0	0	0	0	1	7	17	17	5	5	16	13	0	12	2	27	26	1	0	0	0	0	0	0	0	0	0	0	0	0	0	0	0	0	0	0
G	0	0	0	0	0	0	0	0	0	1	0	6	6	0	0	0	0	1	26	6	6	7	7	0	0	0	0	0	0	0	0	0	0	0	0	0	0	0	0	0	0	0	0	0	0	0	0	0	0
E	1	1	23	1	1	0	1	0	0	1	0	12	12	0	9	9	9	1	10	0	0	4	4	22	20	0	19	2	73	31	0	1	1	1	1	0	1	0	27	10	0	0	0	1	0	1	46	0	1
E	0	0	0	0	0	0	0	0	0	1	0	10	10	0	13	13	13	1	1	0	0	5	5	21	19	0	18	2	71	32	0	1	1	1	1	0	1	1	3073	4	0	0	0	27	4	12	60	0	1
E	0	0	0	0	0	0	0	0	0	1	1	17	17	0	124	124	124	1	16	26	26	4	4	19	18	0	16	2	31	27	0	2	2	2	2	0	2	0	143	66	5	131	0	17	8	1099	61	0	1
E	0	0	0	0	0	0	0	0	0	1	0	6	6	0	0	0	0	1	10	0	0	4	4	3	2	0	2	1	4	3	0	2	2	2	2	0	2	0	0	0	0	0	0	0	0	0	1	0	1
E	3	3	0	1	1	0	1	1	1	1	0	36	36	0	222	222	222	1	4	9	9	9	9	7	10	0	9	1	4	28	0	7	7	7	2	1	2	6	644	730	232	697	0	21	9	2809	267	0	1
E	0	0	0	0	0	0	0	0	0	1	0	20	20	0	6	6	6	1	6	1	1	6	6	6	7	0	7	1	5	17	0	9	9	9	3	6	3	6	190	40	43	0	0	46	3	0	295	0	1
G	0	0	0	0	0	0	0	0	0	1	0	3	3	0	0	0	0	1	12	3	3	7	7	3	4	0	3	1	1	22	0	1	1	1	1	0	1	0	0	0	0	0	0	0	0	0	0	0	1
E	0	0	0	0	0	0	0	0	0	1	0	9	9	0	0	0	0	1	3	3	3	4	4	9	5	0	5	1	23	3	0	1	1	1	1	0	1	0	0	0	0	0	0	0	0	0	0	0	0
E	1	1	0	1	1	0	1	0	0	1	0	4	4	0	2	2	2	1	4	1	1	5	5	3	4	0	4	1	2	14	0	2	2	2	2	0	2	0	54	0	79	0	0	5	0	0	15	0	1
G	0	0	0	0	0	0	0	0	0	1	0	8	8	0	4	4	4	1	8	42	42	5	5	25	21	0	20	2	64	32	0	2	2	2	2	0	2	0	2948	2	0	10	0	16	0	15	57	0	1
E	0	0	0	0	0	0	0	0	0	1	1	25	25	0	239	239	239	1	16	26	26	4	4	7	4	0	4	1	12	3	0	2	2	2	2	0	2	0	42	174	20	348	0	17	0	4551	68	0	1
G	0	0	0	0	0	0	0	0	0	1	0	10	10	0	3	3	3	1	9	11	11	5	5	4	2	0	2	1	4	3	0	2	2	2	2	0	2	0	7	0	9	0	0	11	0	0	41	0	1
G	0	0	0	0	0	0	0	0	0	1	0	1	1	0	0	0	0	1	3	1	1	3	3	3	4	0	3	1	1	15	0	2	2	2	2	0	2	0	1	0	0	0	0	0	0	0	7	0	1
L	4	4	0	5	5	0	5	0	0	1	0	33	33	0	143	143	143	1	4	1	1	4	4	7	7	0	6	1	8	25	1	6	6	6	2	1	2	5	265	2180	187	1	0	36	7	6	216	0	1
G	0	0	0	0	0	0	0	0	0	1	0	5	5	0	0	0	0	1	17	47	47	7	7	8	8	0	8	2	8	17	0	0	0	0	0	0	0	0	0	0	0	0	0	0	0	0	0	0	0
G	0	0	0	0	0	0	0	0	0	1	0	3	3	0	0	0	0	1	26	6	6	7	7	4	5	0	4	1	2	22	0	1	1	1	1	0	1	0	0	0	0	0	0	0	0	0	0	0	1
G	0	0	0	0	0	0	0	0	0	1	0	7	7	0	4	4	4	1	8	42	42	5	5	17	15	0	14	2	28	27	0	2	2	2	2	0	2	0	2841	2	0	10	0	16	0	15	56	0	1
G	0	0	0	0	0	0	0	0	0	1	0	5	5	0	0	0	0	1	10	5	5	3	3	24	20	0	19	2	73	34	0	0	0	0	0	0	0	0	0	0	0	0	0	0	0	0	0	0	0
G	0	0	0	0	0	0	0	0	0	1	1	10	10	0	3	3	3	1	7	10	10	5	5	10	8	0	7	1	6	26	0	3	3	3	2	1	2	1	2231	3	327	19	0	33	0	20	124	0	1
E	0	0	0	0	0	0	0	0	0	1	0	9	9	0	74	74	74	1	3	3	3	4	4	18	17	0	16	2	35	30	0	2	2	2	2	0	2	0	29	0	1	0	0	16	0	1	39	0	1
E	3	3	392	0	0	0	0	0	0	1	1	36	36	0	58	58	58	1	8	8	8	5	5	1110	21	0	20	2	41	2206	0	8	8	8	3	1	3	2	3811	260	23	26	1	81	20	53	347	0	1
G	0	0	0	0	0	0	0	0	0	1	0	3	3	0	3	3	3	1	3	11	11	3	3	3	4	0	3	1	1	15	0	2	2	2	2	0	2	0	19	5	3	0	0	1	0	0	15	0	1
G	0	0	0	0	0	0	0	0	0	1	0	14	14	0	2	2	2	1	7	34	34	7	7	7	5	0	5	1	19	3	0	2	2	2	2	0	2	0	108	5	47	7	0	20	2	2	56	0	1
L	0	0	0	0	0	0	0	1	1	1	0	22	22	0	27	27	27	1	3	0	0	5	5	8	8	0	7	1	6	26	0	7	7	7	4	1	4	5	36	9	8	1	0	15	1	0	135	0	1
G	2	2	55	2	2	0	2	0	0	1	0	25	25	0	98	98	98	1	7	17	17	5	5	4	3	0	3	1	5	3	0	6	6	6	3	2	3	4	446	39	357	857	0	63	39	21	369	0	1
G	0	0	0	0	0	0	0	0	0	1	0	17	17	0	59	59	59	1	10	11	11	5	5	5	6	0	5	1	3	16	0	4	4	4	2	1	2	2	265	4	308	9	0	70	1	5	188	0	1
G	0	0	0	0	0	0	0	0	0	1	0	7	7	0	0	0	0	1	3	21	21	5	5	14	13	0	12	2	24	23	1	0	0	0	0	0	0	0	0	0	0	0	0	0	0	0	0	0	0
E	0	0	0	0	0	0	0	0	0	1	0	8	8	0	1	1	1	1	3	11	11	7	7	14	12	0	11	2	16	40	4	1	1	1	1	0	1	0	0	0	0	0	0	1	0	0	11	0	1
E	8	8	19	0	0	0	0	1	1	1	0	39	39	0	200	200	200	1	4	9	9	9	9	5	7	0	7	1	6	3	0	7	7	7	2	1	2	6	25	382	12	373	0	6	1	2857	225	0	0
E	0	0	0	0	0	0	0	0	0	1	0	4	4	0	0	0	0	1	3	3	3	4	4	19	16	0	15	2	28	28	0	1	1	1	1	0	1	0	0	0	0	0	0	0	0	0	0	0	1
G	0	0	0	0	0	0	0	0	0	1	0	10	10	0	3	3	3	1	9	11	11	5	5	3	2	0	2	1	4	3	0	2	2	2	2	0	2	0	7	0	7	0	0	11	0	0	38	0	1
E	1	1	0	0	0	0	0	0	0	1	0	6	6	0	1	1	1	1	6	2	2	4	4	19	16	0	15	2	29	25	1	2	2	2	2	0	2	0	0	0	0	0	0	0	0	0	8	0	1
E	5	5	14	3	3	0	3	1	1	1	0	21	21	0	9	9	9	1	7	1	1	3	3	5	4	0	4	1	6	3	0	5	5	5	2	2	2	4	61	14	17	1	1	12	3	2	133	0	1
G	0	0	0	0	0	0	0	0	0	1	0	6	6	0	1	1	1	1	11	17	17	6	6	3	4	0	3	1	1	15	0	2	2	2	2	0	2	0	4	0	0	0	0	3	0	0	24	0	1
E	8	8	19	0	0	0	0	1	1	1	0	37	37	0	230	230	230	1	4	9	9	9	9	4	7	0	7	1	5	3	0	7	7	7	2	1	2	6	25	284	12	275	0	6	1	1772	225	1	1
G	0	0	0	0	0	0	0	0	0	1	0	8	8	0	0	0	0	1	17	47	47	7	7	14	11	0	10	2	21	19	0	0	0	0	0	0	0	0	0	0	0	0	0	0	0	0	0	0	0
G	0	0	0	0	0	0	0	0	0	1	0	18	18	0	59	59	59	1	10	11	11	5	5	5	6	0	6	1	4	16	0	4	4	4	2	1	2	2	264	4	306	9	0	70	1	5	189	0	1
E	0	0	0	0	0	0	0	0	0	1	0	4	4	0	0	0	0	1	10	1	1	5	5	3	4	0	3	1	1	18	0	2	2	2	2	0	2	0	3	0	2	0	0	2	0	0	13	0	1
G	0	0	0	0	0	0	0	0	0	1	0	5	5	0	0	0	0	1	82	3	3	8	8	7	9	0	9	2	7	16	0	0	0	0	0	0	0	0	0	0	0	0	0	0	0	0	0	0	0
L	0	0	0	0	0	0	0	0	0	1	0	6	6	0	53	53	53	1	14	9	9	5	5	8	8	0	7	2	23	11	0	2	2	2	2	0	2	0	0	0	0	0	0	2	0	1	16	0	1
L	0	0	0	0	0	0	0	0	0	1	0	5	5	0	53	53	53	1	14	9	9	5	5	2	4	0	3	1	1	14	0	2	2	2	2	0	2	0	0	0	0	0	0	3	0	1	18	0	1
E	0	0	0	0	0	0	0	0	0	1	0	6	6	0	0	0	0	1	4	9	9	9	9	21	17	0	16	2	43	29	1	0	0	0	0	0	0	0	0	0	0	0	0	0	0	0	0	0	0
G	0	0	0	0	0	0	0	0	0	1	1	9	9	0	3	3	3	1	7	10	10	5	5	7	8	0	7	1	7	25	0	3	3	3	2	1	2	1	2231	3	327	19	0	33	0	20	124	0	1
G	0	0	0	0	0	0	0	0	0	1	0	3	3	0	0	0	0	1	4	1	1	3	3	26	23	0	22	2	87	34	0	1	1	1	1	0	1	0	0	0	0	0	0	0	0	0	6	0	1
L	0	0	0	0	0	0	0	0	0	1	0	7	7	0	53	53	53	1	14	9	9	5	5	9	8	0	7	2	16	11	0	2	2	2	2	0	2	0	0	0	0	0	0	2	0	1	16	0	1
G	0	0	0	0	0	0	0	0	0	1	0	6	6	0	0	0	0	1	82	3	3	8	8	9	9	0	9	2	7	16	0	0	0	0	0	0	0	0	0	0	0	0	0	0	0	0	0	0	0
L	0	0	0	0	0	0	0	1	1	1	0	22	22	0	57	57	57	1	3	0	0	5	5	4	5	0	4	1	3	22	1	7	7	7	4	1	4	5	31	9	8	1	0	15	1	0	132	0	1
G	0	0	0	0	0	0	0	0	0	1	0	5	5	0	0	0	0	1	4	1	1	3	3	28	26	0	25	2	58	40	1	1	1	1	1	0	1	0	0	0	0	0	0	0	0	0	6	0	1
G	0	0	0	0	0	0	0	0	0	0	0	7	7	0	4	4	4	1	11	22	22	8	8	3	2	0	2	1	4	3	0	2	2	2	2	0	2	0	1	0	5	0	0	2	0	0	23	0	1
E	4	4	3	5	5	0	5	0	0	1	1	25	25	0	47	47	47	1	6	2	2	4	4	16	8	0	8	1	25	3	7	3	3	3	2	1	2	2	50	0	40	0	0	10	0	0	66	0	1
G	0	0	0	0	0	0	0	0	0	1	0	7	7	0	1	1	1	1	7	17	17	5	5	3	2	0	2	1	4	3	0	2	2	2	2	0	2	0	67	4	43	2	0	16	2	2	46	0	1
G	0	0	0	0	0	0	0	0	0	1	0	2	2	0	0	0	0	1	8	3	3	6	6	3	4	0	3	1	1	21	0	1	1	1	1	0	1	0	0	0	0	0	0	0	0	0	0	0	1
G	0	0	0	0	0	0	0	0	0	1	0	13	13	0	82	82	82	1	7	17	17	5	5	9	8	0	7	1	6	27	0	2	2	2	2	0	2	0	2348	1	517	9	0	34	0	17	69	0	1
G	1	1	2	0	0	0	0	0	0	1	0	9	9	0	0	0	0	1	3	1	1	3	3	6	4	0	4	1	14	3	0	2	2	2	2	0	2	0	1	0	0	0	0	0	0	0	10	0	1
E	0	0	0	0	0	0	0	0	0	1	0	7	7	0	0	0	0	1	4	9	9	9	9	33	25	0	24	2	62	42	1	0	0	0	0	0	0	0	0	0	0	0	0	0	0	0	0	0	0
G	0	0	0	0	0	0	0	0	0	1	0	6	6	0	0	0	0	1	7	17	17	5	5	11	10	0	9	2	14	20	1	0	0	0	0	0	0	0	0	0	0	0	0	0	0	0	0	0	0
E	1	1	0	0	0	0	0	0	0	1	1	33	33	0	53	53	53	1	8	8	8	5	5	1091	4	0	3	1	1	2194	0	6	6	6	3	1	3	6	2806	241	732	28	1	101	28	57	320	0	1
G	0	0	0	0	0	0	0	0	0	1	0	8	8	0	4	4	4	1	8	42	42	5	5	21	18	0	17	2	38	31	0	2	2	2	2	0	2	0	2841	2	0	10	0	16	0	15	56	0	1
E	0	0	0	0	0	0	0	0	0	1	0	20	20	0	6	6	6	1	6	1	1	6	6	3	4	0	3	1	1	18	0	9	9	9	3	6	3	6	190	40	43	0	0	46	3	0	295	0	1
G	0	0	0	0	0	0	0	0	0	1	0	4	4	0	0	0	0	1	17	47	47	7	7	4	5	0	4	1	2	22	0	1	1	1	1	0	1	0	0	0	0	0	0	0	0	0	0	0	1
E	0	0	0	0	0	0	0	0	0	1	0	6	6	0	0	0	0	1	10	0	0	4	4	3	2	0	2	1	4	3	0	2	2	2	2	0	2	0	0	0	0	0	0	0	0	0	1	0	1
E	1	1	3	1	1	0	1	0	0	1	1	21	21	0	29	29	29	1	7	5	5	4	4	7	24	0	24	1	10	4	1	4	4	4	2	1	2	2	104	3	54	3	0	24	6	1	196	0	1
G	0	0	0	0	0	0	0	0	0	1	0	2	2	0	0	0	0	1	3	1	1	3	3	29	22	0	21	2	63	38	0	2	2	2	2	0	2	0	1	0	0	0	0	0	0	0	7	0	1
L	0	0	0	0	0	0	0	0	0	0	0	3	3	0	2	2	2	1	13	4	4	5	5	1	10	0	10	2	0	26	0	2	2	2	2	0	2	0	6	0	0	0	0	1	0	0	19	0	1
G	0	0	0	0	0	0	0	0	0	1	0	7	7	0	0	0	0	1	7	17	17	5	5	13	12	0	11	2	17	21	0	0	0	0	0	0	0	0	0	0	0	0	0	0	0	0	0	0	0
E	0	0	0	0	0	0	0	0	0	1	0	19	19	0	6	6	6	1	6	1	1	6	6	3	4	0	4	1	2	14	0	9	9	9	3	6	3	6	190	40	43	0	0	46	3	0	294	0	1
E	0	0	0	0	0	0	0	0	0	1	1	18	18	0	253	253	253	1	16	26	26	4	4	3	4	0	3	1	1	20	0	2	2	2	2	0	2	0	39	123	19	245	0	28	7	2338	73	0	1
E	1	1	0	0	0	0	0	0	0	1	0	4	4	0	1	1	1	1	6	2	2	4	4	23	20	0	19	2	48	29	0	2	2	2	2	0	2	0	0	0	0	0	0	0	0	0	8	0	1
E	1	1	26	1	1	0	1	0	0	1	0	11	11	0	55	55	55	1	10	0	0	4	4	18	17	0	16	2	63	28	0	1	1	1	1	0	1	0	27	10	0	0	0	1	0	1	46	0	1
G	0	0	0	0	0	0	0	0	0	1	0	4	4	0	0	0	0	1	4	1	1	3	3	31	25	0	24	2	69	39	1	1	1	1	1	0	1	0	0	0	0	0	0	0	0	0	6	0	1
G	0	0	0	0	0	0	0	0	0	1	0	8	8	0	0	0	0	1	7	34	34	7	7	23	20	0	19	2	39	27	1	2	2	2	2	0	2	0	2955	1	1	5	0	17	0	15	58	0	1
E	0	0	0	0	0	0	0	2	2	1	1	33	33	0	185	185	185	1	4	3	3	4	4	5	6	0	5	1	3	23	0	15	15	15	3	10	3	9	3065	1134	742	1679	0	50	13	634	398	0	1
L	0	0	0	0	0	0	0	0	0	0	0	3	3	0	2	2	2	1	13	4	4	5	5	1	9	0	9	2	0	24	0	2	2	2	2	0	2	0	6	0	0	0	0	1	0	0	19	0	1
E	0	0	0	0	0	0	0	1	1	1	1	31	31	0	227	227	227	1	1	0	0	5	5	9	9	0	8	1	6	27	0	3	3	3	2	1	2	1	1195	273	175	237	1	97	8	4412	170	0	1
G	0	0	0	0	0	0	0	0	0	0	0	7	7	0	4	4	4	1	11	22	22	8	8	3	2	0	2	1	4	3	0	2	2	2	2	0	2	0	1	0	5	0	0	2	0	0	23	0	1
G	0	0	0	0	0	0	0	0	0	1	0	5	5	0	0	0	0	1	8	3	3	6	6	14	12	0	11	2	18	21	1	0	0	0	0	0	0	0	0	0	0	0	0	0	0	0	0	0	0
G	0	0	0	0	0	0	0	0	0	0	0	7	7	0	4	4	4	1	11	22	22	8	8	3	2	0	2	1	4	3	0	2	2	2	2	0	2	0	1	0	5	0	0	2	0	0	23	0	1
E	3	3	0	1	1	0	1	1	1	1	0	38	38	0	221	221	221	1	4	9	9	9	9	9	14	0	13	1	8	31	3	7	7	7	2	1	2	6	644	531	232	503	0	21	9	1519	268	0	1
G	0	0	0	0	0	0	0	0	0	1	1	11	11	0	35	35	35	1	3	21	21	5	5	5	6	0	5	1	3	24	0	4	4	4	4	0	4	1	764	15	67	6	0	55	0	8	119	0	1
G	0	0	0	0	0	0	0	0	0	1	0	8	8	0	0	0	0	1	9	11	11	5	5	23	20	0	19	2	77	32	0	0	0	0	0	0	0	0	0	0	0	0	0	0	0	0	0	0	0
G	0	0	0	0	0	0	0	0	0	1	0	4	4	0	0	0	0	1	82	3	3	8	8	3	4	0	3	1	1	22	0	1	1	1	1	0	1	0	0	0	0	0	0	0	0	0	0	0	1
G	0	0	0	0	0	0	0	0	0	1	0	7	7	0	0	0	0	1	9	11	11	5	5	36	26	0	25	2	60	36	1	0	0	0	0	0	0	0	0	0	0	0	0	0	0	0	0	0	0
E	0	0	0	0	0	0	0	0	0	1	0	23	23	0	213	213	213	1	4	10	10	5	5	3	4	0	3	1	1	14	0	5	5	5	2	1	2	3	45	978	17	974	0	27	1	1029	133	0	1
G	0	0	0	0	0	0	0	0	0	1	1	11	11	0	35	35	35	1	3	21	21	5	5	4	5	0	5	1	3	21	0	3	3	3	3	0	3	1	760	15	64	6	0	49	0	8	90	0	1
E	1	1	0	0	0	0	0	0	0	1	0	6	6	0	2	2	2	1	7	5	5	4	4	27	20	0	19	2	61	33	0	2	2	2	2	0	2	0	0	0	0	0	0	0	0	0	8	0	1
G	0	0	0	0	0	0	0	0	0	1	0	6	6	0	0	0	0	1	12	3	3	7	7	12	10	0	9	2	14	19	1	0	0	0	0	0	0	0	0	0	0	0	0	0	0	0	0	0	0
G	0	0	0	0	0	0	0	0	0	1	0	17	17	0	60	60	60	1	10	11	11	5	5	5	6	0	6	1	4	19	0	4	4	4	2	1	2	2	264	4	306	9	0	70	1	5	188	0	1
G	0	0	0	0	0	0	0	0	0	1	0	4	4	0	0	0	0	1	26	6	6	7	7	6	6	0	6	2	5	12	0	0	0	0	0	0	0	0	0	0	0	0	0	0	0	0	0	0	0
E	3	3	0	1	1	0	1	1	1	1	0	52	52	0	377	377	377	1	4	9	9	9	9	12	34	0	26	1	12	52	0	22	22	22	3	1	3	10	3363	1060	985	1004	0	90	19	2941	1105	0	1
E	1	1	3	1	1	0	1	0	0	1	1	21	21	0	29	29	29	1	7	5	5	4	4	7	32	0	32	1	11	4	1	4	4	4	2	1	2	2	104	3	54	3	0	24	6	1	196	0	1
E	0	0	0	0	0	0	0	0	0	1	1	17	17	0	213	213	213	1	16	26	26	4	4	3	4	0	4	1	2	16	0	2	2	2	2	0	2	0	39	115	19	229	0	28	6	2055	73	0	1
G	0	0	0	0	0	0	0	0	0	1	0	7	7	0	0	0	0	1	17	47	47	7	7	15	12	0	11	2	13	21	2	0	0	0	0	0	0	0	0	0	0	0	0	0	0	0	0	0	0
G	0	0	0	0	0	0	0	0	0	1	0	4	4	0	0	0	0	1	82	3	3	8	8	2	3	0	3	1	1	17	0	1	1	1	1	0	1	0	0	0	0	0	0	0	0	0	0	0	1
L	2	2	0	3	3	0	3	0	0	1	0	12	12	0	10	10	10	1	4	1	1	4	4	22	20	0	19	2	72	31	0	2	2	2	1	1	1	1	0	0	0	0	0	0	0	0	14	0	1
G	0	0	0	0	0	0	0	0	0	1	0	7	7	0	0	0	0	1	3	21	21	5	5	4	4	0	3	1	1	21	0	2	2	2	2	0	2	1	4	0	4	5	0	12	0	0	28	0	1
L	6	6	10	5	5	0	5	0	0	1	0	34	34	0	163	163	163	1	4	1	1	4	4	5	2	0	2	1	8	3	0	8	8	8	2	1	2	8	121	1133	61	1	0	14	3	5	204	0	1
E	3	3	350	0	0	0	0	0	0	1	1	37	37	0	58	58	58	1	8	8	8	5	5	1091	4	0	4	1	2	2190	0	8	8	8	3	1	3	7	2797	247	739	28	2	104	23	52	381	0	1
L	4	4	10	5	5	0	5	0	0	1	0	33	33	0	141	141	141	1	4	1	1	4	4	6	2	0	2	1	14	3	0	7	7	7	2	1	2	7	121	1133	61	1	0	14	3	5	200	0	1
G	0	0	0	0	0	0	0	0	0	1	0	3	3	0	0	0	0	1	26	6	6	7	7	4	5	0	4	1	2	24	0	1	1	1	1	0	1	0	0	0	0	0	0	0	0	0	0	0	1
G	0	0	0	0	0	0	0	0	0	1	0	6	6	0	0	0	0	1	12	3	3	7	7	2	1	0	1	1	1	1	0	1	1	1	1	0	1	0	0	0	0	0	0	0	0	0	0	0	1
E	0	0	0	0	0	0	0	0	0	1	1	24	24	0	211	211	211	1	16	26	26	4	4	7	4	0	4	1	14	3	0	2	2	2	2	0	2	0	42	174	20	348	0	17	0	4535	68	0	1
G	0	0	0	0	0	0	0	0	0	0	0	7	7	0	4	4	4	1	11	22	22	8	8	9	8	0	7	1	5	24	1	2	2	2	2	0	2	0	2	0	4	0	0	1	0	0	21	0	1
G	0	0	0	0	0	0	0	0	0	1	0	1	1	0	0	0	0	1	4	1	1	3	3	5	6	0	5	1	3	23	0	2	2	2	2	0	2	0	0	0	0	0	0	0	0	0	5	0	1
G	0	0	0	0	0	0	0	0	0	1	0	14	14	0	82	82	82	1	7	17	17	5	5	8	8	0	7	1	6	26	2	2	2	2	2	0	2	0	2348	1	517	9	0	34	0	17	69	0	1
G	0	0	0	0	0	0	0	0	0	1	0	4	4	0	0	0	0	1	4	1	1	3	3	29	25	0	24	2	55	37	1	1	1	1	1	0	1	0	0	0	0	0	0	0	0	0	6	0	1
E	0	0	0	0	0	0	0	0	0	1	0	6	6	0	0	0	0	1	7	1	1	3	3	18	15	0	14	2	33	28	1	1	1	1	1	0	1	0	48	0	0	0	0	8	0	0	15	0	1
E	2	2	0	3	3	0	3	0	0	1	0	18	18	0	51	51	51	1	6	2	2	4	4	12	8	0	7	1	9	19	6	3	3	3	2	1	2	2	5	0	0	0	0	13	0	0	54	0	1
E	0	0	0	0	0	0	0	1	1	1	1	28	28	0	220	220	220	1	1	0	0	5	5	8	8	0	7	1	7	25	0	3	3	3	2	1	2	1	1175	181	175	221	1	84	8	3527	157	0	1
G	0	0	0	0	0	0	0	0	0	0	0	4	4	0	4	4	4	1	11	22	22	8	8	7	8	0	7	1	5	25	0	2	2	2	2	0	2	0	2	0	4	0	0	1	0	0	21	0	1
E	3	3	10	0	0	0	0	0	0	1	0	30	30	0	106	106	106	1	4	10	10	5	5	7	4	0	4	1	10	3	1	5	5	5	2	1	2	3	52	1179	27	3078	0	19	1	3013	128	0	1
G	0	0	0	0	0	0	0	0	0	1	0	7	7	0	0	0	0	1	3	21	21	5	5	4	5	0	5	1	3	21	0	2	2	2	2	0	2	1	4	0	4	5	0	12	0	0	28	0	1
G	0	0	0	0	0	0	0	0	0	1	0	5	5	0	0	0	0	1	7	17	17	5	5	15	12	0	11	2	18	21	1	0	0	0	0	0	0	0	0	0	0	0	0	0	0	0	0	0	0
E	0	0	0	0	0	0	0	0	0	1	0	5	5	0	0	0	0	1	10	1	1	5	5	3	4	0	3	1	1	15	0	2	2	2	2	0	2	0	3	0	2	0	0	2	0	0	14	0	1
E	1	1	0	1	1	0	1	1	1	1	0	19	19	0	8	8	8	1	7	1	1	3	3	11	9	0	9	1	8	25	0	5	5	5	2	2	2	4	95	29	25	1	1	13	2	2	142	0	1
E	0	0	0	0	0	0	0	0	0	1	0	20	20	0	5	5	5	1	6	1	1	6	6	20	15	0	14	2	46	27	0	4	4	4	2	2	2	0	43	451	4	2140	0	8	2	2165	91	0	1
E	1	1	0	1	1	0	1	0	0	1	0	6	6	0	2	2	2	1	4	1	1	5	5	26	21	0	20	2	58	31	0	2	2	2	2	0	2	0	67	0	0	0	0	3	0	0	20	0	1
G	0	0	0	0	0	0	0	0	0	1	0	9	9	0	3	3	3	1	9	11	11	5	5	11	8	0	7	1	7	25	0	2	2	2	2	0	2	0	9	0	26	0	0	13	0	0	37	0	1
E	1	1	0	1	1	0	1	0	0	1	0	4	4	0	2	2	2	1	4	1	1	5	5	3	4	0	3	1	1	15	0	2	2	2	2	0	2	0	54	0	79	0	0	5	0	0	15	0	1
G	0	0	0	0	0	0	0	0	0	1	0	8	8	0	3	3	3	1	8	42	42	5	5	3	4	0	3	1	1	15	0	2	2	2	2	0	2	0	2289	6	467	10	0	26	0	16	67	0	1
E	0	0	0	0	0	0	0	0	0	1	1	17	17	0	214	214	214	1	16	26	26	4	4	3	4	0	3	1	1	17	0	2	2	2	2	0	2	0	39	62	19	123	0	28	7	1219	73	0	1
G	0	0	0	0	0	0	0	0	0	1	0	14	14	0	57	57	57	1	7	17	17	5	5	7	8	0	7	1	5	27	0	4	4	4	2	1	2	2	2509	28	571	834	0	42	2	26	184	0	1
G	0	0	0	0	0	0	0	0	0	1	0	4	4	0	3	3	3	1	3	11	11	3	3	21	20	0	19	2	38	29	0	2	2	2	2	0	2	0	13	5	1	0	0	1	0	0	19	0	1
G	0	0	0	0	0	0	0	0	0	1	0	6	6	0	0	0	0	1	17	47	47	7	7	8	6	0	6	2	6	15	0	0	0	0	0	0	0	0	0	0	0	0	0	0	0	0	0	0	0
E	0	0	0	0	0	0	0	0	0	1	0	7	7	0	1	1	1	1	3	11	11	7	7	25	19	0	18	2	39	31	1	1	1	1	1	0	1	0	0	0	0	0	0	1	0	0	11	0	1
E	0	0	0	0	0	0	0	0	0	1	0	6	6	0	1	1	1	1	3	11	11	7	7	8	8	0	7	1	7	24	1	2	2	2	2	0	2	0	0	0	0	0	0	1	0	0	13	0	1
E	0	0	0	0	0	0	0	0	0	1	0	11	11	0	0	0	0	1	10	1	1	5	5	4	3	0	3	1	8	3	0	2	2	2	2	0	2	0	1	0	1	0	0	1	0	0	12	0	1
E	8	8	19	0	0	0	0	1	1	1	0	40	40	0	204	204	204	1	4	9	9	9	9	5	7	0	7	1	4	3	1	7	7	7	2	1	2	6	25	220	12	212	0	6	1	544	225	0	0
E	1	1	0	0	0	0	0	0	0	1	0	5	5	0	2	2	2	1	7	5	5	4	4	16	16	0	15	2	32	26	0	2	2	2	2	0	2	0	0	0	0	0	0	0	0	0	8	0	1
E	0	0	0	0	0	0	0	0	0	1	1	17	17	0	207	207	207	1	16	26	26	4	4	4	5	0	4	1	2	23	0	2	2	2	2	0	2	0	39	44	19	87	0	28	6	801	73	0	1
E	0	0	0	0	0	0	0	0	0	1	0	7	7	0	1	1	1	1	3	11	11	7	7	22	18	0	17	2	66	30	0	1	1	1	1	0	1	0	0	0	0	0	0	1	0	0	11	0	1
G	0	0	0	0	0	0	0	0	0	1	0	5	5	0	0	0	0	1	8	3	3	6	6	0	0	0	0	0	0	0	0	1	1	1	1	0	1	0	0	0	0	0	0	0	0	0	0	0	1
L	0	0	0	0	0	0	0	0	0	1	0	11	11	0	11	11	11	1	3	0	0	5	5	26	21	0	20	2	81	34	0	1	1	1	1	0	1	1	88	0	0	1	0	8	0	0	30	0	1
G	0	0	0	0	0	0	0	0	0	1	0	3	3	0	3	3	3	1	3	11	11	3	3	3	4	0	3	1	1	15	0	2	2	2	2	0	2	0	19	5	3	0	0	1	0	0	15	0	1
G	0	0	0	0	0	0	0	0	0	0	0	5	5	0	0	0	0	1	11	22	22	8	8	22	18	0	17	2	69	32	0	0	0	0	0	0	0	0	0	0	0	0	0	0	0	0	0	0	0
E	0	0	0	0	0	0	0	0	0	1	1	15	15	0	24	24	24	1	7	5	5	4	4	5	24	0	23	1	1	35	1	4	4	4	2	1	2	2	214	0	43	0	0	34	4	0	167	0	1
G	0	0	0	0	0	0	0	0	0	1	0	2	2	0	0	0	0	1	8	3	3	6	6	3	4	0	3	1	1	23	0	1	1	1	1	0	1	0	0	0	0	0	0	0	0	0	0	0	1
L	4	4	10	5	5	0	5	0	0	1	0	31	31	0	141	141	141	1	4	1	1	4	4	5	2	0	2	1	9	3	0	7	7	7	2	1	2	7	121	1133	61	1	0	14	3	5	200	0	0
E	0	0	0	0	0	0	0	0	0	1	1	14	14	0	24	24	24	1	7	5	5	4	4	4	26	0	26	1	2	38	1	4	4	4	2	1	2	2	214	0	43	0	0	34	4	0	167	0	1
G	0	0	0	0	0	0	0	0	0	1	0	3	3	0	0	0	0	1	3	1	1	3	3	26	21	0	20	2	61	35	1	2	2	2	2	0	2	0	1	0	0	0	0	0	0	0	7	0	1
E	0	0	0	0	0	0	0	0	0	1	1	28	28	0	112	112	112	1	1	0	0	5	5	3	2	0	2	1	4	3	0	2	2	2	2	0	2	2	146	802	58	802	0	19	7	9292	73	0	1
E	0	0	0	0	0	0	0	0	0	1	0	23	23	0	220	220	220	1	4	10	10	5	5	3	4	0	3	1	1	15	0	5	5	5	2	1	2	3	45	1019	17	1351	0	27	1	1419	133	0	1
G	0	0	0	0	0	0	0	0	0	1	0	6	6	0	0	0	0	1	4	1	1	3	3	21	20	0	19	2	77	30	0	1	1	1	1	0	1	0	0	0	0	0	0	0	0	0	6	0	1
G	0	0	0	0	0	0	0	0	0	1	0	7	7	0	0	0	0	1	3	21	21	5	5	18	17	0	16	2	26	26	1	0	0	0	0	0	0	0	0	0	0	0	0	0	0	0	0	0	0
E	0	0	0	0	0	0	0	0	0	1	0	20	20	0	120	120	120	1	10	0	0	4	4	2	3	0	3	1	1	18	0	2	2	2	2	0	2	0	26	81	11	70	0	16	0	1263	65	0	1
L	0	0	0	0	0	0	0	1	1	1	0	21	21	0	35	35	35	1	3	0	0	5	5	7	5	0	4	1	3	23	0	7	7	7	4	1	4	5	36	9	8	1	0	15	1	0	132	0	1
E	2	2	0	3	3	0	3	0	0	1	0	18	18	0	48	48	48	1	6	2	2	4	4	12	8	0	8	1	10	19	6	3	3	3	2	1	2	2	5	0	0	0	0	13	0	0	54	0	1
L	0	0	0	0	0	0	0	0	0	1	0	9	9	0	5	5	5	1	3	0	0	5	5	19	15	0	14	2	32	26	1	1	1	1	1	0	1	1	66	0	0	1	0	7	0	0	28	0	1
E	0	0	0	0	0	0	0	0	0	1	1	14	14	0	24	24	24	1	7	5	5	4	4	4	25	0	24	1	1	36	1	4	4	4	2	1	2	2	214	0	43	0	0	34	4	0	167	0	1
G	0	0	0	0	0	0	0	0	0	1	0	6	6	0	0	0	0	1	26	6	6	7	7	2	1	0	1	1	0	1	0	1	1	1	1	0	1	0	0	0	0	0	0	0	0	0	0	0	1
G	0	0	0	0	0	0	0	0	0	1	0	9	9	0	5	5	5	1	7	34	34	7	7	3	4	0	3	1	1	14	0	2	2	2	2	0	2	0	2289	5	475	10	0	36	0	15	68	0	1
L	4	4	10	5	5	0	5	0	0	1	0	31	31	0	141	141	141	1	4	1	1	4	4	6	2	0	2	1	9	3	0	7	7	7	2	1	2	7	121	1133	61	1	0	14	3	5	200	0	1
E	3	3	10	0	0	0	0	0	0	1	0	31	31	0	217	217	217	1	4	10	10	5	5	6	4	0	4	1	10	3	0	5	5	5	2	1	2	3	52	1179	27	3254	0	19	1	3190	128	0	1
G	0	0	0	0	0	0	0	0	0	1	0	2	2	0	0	0	0	1	10	5	5	3	3	7	7	0	7	1	6	22	0	1	1	1	1	0	1	0	0	0	0	0	0	0	0	0	0	0	1
E	0	0	0	0	0	0	0	0	0	1	0	17	17	0	159	159	159	1	1	0	0	3	3	9	10	0	9	1	7	24	0	2	2	2	2	0	2	0	28	178	2	170	0	10	0	3159	62	0	1
G	1	1	2	1	1	0	1	0	0	1	0	14	14	0	1	1	1	1	11	17	17	6	6	7	5	0	5	1	19	3	0	2	2	2	2	0	2	0	5	0	4	0	0	4	0	0	32	0	1
G	0	0	0	0	0	0	0	0	0	1	0	7	7	0	1	1	1	1	7	17	17	5	5	3	2	0	2	1	4	3	0	2	2	2	2	0	2	0	67	4	43	2	0	16	2	2	46	0	1
E	0	0	0	0	0	0	0	0	0	1	1	14	14	0	107	107	107	1	16	26	26	4	4	20	23	0	21	2	39	32	0	2	2	2	2	0	2	0	142	28	5	55	0	17	8	276	61	0	1
E	0	0	0	0	0	0	0	0	0	1	0	8	8	0	0	0	0	1	4	3	3	4	4	24	18	0	17	2	73	31	0	0	0	0	0	0	0	0	0	0	0	0	0	0	0	0	0	0	0
L	0	0	0	0	0	0	0	0	0	1	0	10	10	0	5	5	5	1	3	0	0	5	5	21	17	0	16	2	41	29	2	1	1	1	1	0	1	1	66	0	0	1	0	7	0	0	28	0	1
G	1	1	2	0	0	0	0	0	0	1	0	9	9	0	0	0	0	1	3	1	1	3	3	6	4	0	4	1	10	3	0	2	2	2	2	0	2	0	1	0	0	0	0	0	0	0	10	0	1
L	0	0	0	0	0	0	0	1	1	1	0	20	20	0	50	50	50	1	3	0	0	5	5	5	5	0	4	1	2	21	0	7	7	7	4	1	4	5	31	9	8	1	0	15	1	0	132	0	1
G	0	0	0	0	0	0	0	0	0	1	0	5	5	0	0	0	0	1	12	3	3	7	7	11	9	0	9	2	10	14	0	0	0	0	0	0	0	0	0	0	0	0	0	0	0	0	0	0	0
E	0	0	0	0	0	0	0	0	0	1	0	22	22	0	5	5	5	1	6	1	1	6	6	25	18	0	17	2	55	28	1	4	4	4	2	2	2	0	43	452	4	2279	0	8	2	2307	91	0	1
E	0	0	0	0	0	0	0	1	1	1	1	28	28	0	175	175	175	1	4	3	3	4	4	9	6	0	5	1	4	25	0	13	13	13	3	9	3	5	3081	1133	746	1669	0	46	13	629	320	0	1
E	1	1	0	0	0	0	0	0	0	1	1	35	35	0	95	95	95	1	8	8	8	5	5	1091	4	0	4	1	1	2190	1	7	7	7	3	1	3	6	2750	237	729	28	2	102	23	51	335	0	1
G	0	0	0	0	0	0	0	0	0	1	0	3	3	0	3	3	3	1	3	11	11	3	3	3	4	0	3	1	1	15	0	2	2	2	2	0	2	0	19	5	3	0	0	1	0	0	15	0	1
E	0	0	0	0	0	0	0	0	0	1	0	18	18	0	197	197	197	1	1	0	0	3	3	5	6	0	5	1	3	16	0	2	2	2	2	0	2	0	28	97	2	89	0	10	0	1596	62	0	1
L	0	0	0	0	0	0	0	0	0	1	0	6	6	0	0	0	0	1	13	4	4	5	5	5	4	0	4	1	2	17	2	2	2	2	2	0	2	0	0	0	0	0	0	1	0	0	11	0	1
G	0	0	0	0	0	0	0	0	0	1	0	10	10	0	4	4	4	1	7	34	34	7	7	21	21	0	20	2	43	29	0	2	2	2	2	0	2	0	2963	1	9	10	0	28	0	15	63	0	1
G	1	1	2	0	0	0	0	0	0	1	0	6	6	0	0	0	0	1	4	1	1	3	3	3	2	0	2	1	4	3	0	2	2	2	2	0	2	0	1	0	0	0	0	0	0	0	11	0	1
E	1	1	0	0	0	0	0	0	0	1	0	8	8	0	2	2	2	1	7	5	5	4	4	16	15	0	14	2	28	27	1	2	2	2	2	0	2	0	0	0	0	0	0	0	0	0	8	0	1
E	0	0	0	0	0	0	0	0	0	1	0	21	21	0	153	153	153	1	1	0	0	3	3	8	6	0	6	1	12	3	0	2	2	2	2	0	2	0	49	216	3	212	0	7	0	2291	52	0	1
E	0	0	0	0	0	0	0	0	0	1	0	23	23	0	218	218	218	1	4	10	10	5	5	3	4	0	4	1	2	14	0	5	5	5	2	1	2	3	45	1952	17	4671	0	27	1	4838	133	0	1
G	0	0	0	0	0	0	0	0	0	1	0	8	8	0	3	3	3	1	8	42	42	5	5	3	4	0	3	1	1	15	0	2	2	2	2	0	2	0	2289	6	467	10	0	26	0	16	67	0	1
G	0	0	0	0	0	0	0	0	0	1	0	6	6	0	0	0	0	1	7	17	17	5	5	12	11	0	10	2	15	20	1	0	0	0	0	0	0	0	0	0	0	0	0	0	0	0	0	0	0
G	0	0	0	0	0	0	0	0	0	1	0	8	8	0	3	3	3	1	8	42	42	5	5	3	4	0	3	1	1	18	0	2	2	2	2	0	2	0	2289	6	467	10	0	26	0	16	67	0	1
G	0	0	0	0	0	0	0	0	0	1	0	7	7	0	0	0	0	1	8	3	3	6	6	9	10	0	10	2	10	17	1	0	0	0	0	0	0	0	0	0	0	0	0	0	0	0	0	0	0
G	0	0	0	0	0	0	0	0	0	1	0	5	5	0	0	0	0	1	17	47	47	7	7	3	5	0	4	1	2	22	1	1	1	1	1	0	1	0	0	0	0	0	0	0	0	0	0	0	1
G	0	0	0	0	0	0	0	0	0	1	0	8	8	0	4	4	4	1	8	42	42	5	5	18	18	0	17	2	33	28	0	2	2	2	2	0	2	0	2841	2	0	10	0	16	0	15	56	0	1
E	0	0	0	0	0	0	0	0	0	1	0	4	4	0	0	0	0	1	10	1	1	5	5	3	4	0	3	1	1	15	0	2	2	2	2	0	2	0	3	0	2	0	0	2	0	0	13	0	1
G	0	0	0	0	0	0	0	0	0	1	0	4	4	0	0	0	0	1	26	6	6	7	7	6	6	0	6	2	5	13	0	0	0	0	0	0	0	0	0	0	0	0	0	0	0	0	0	0	0
E	0	0	0	0	0	0	0	4	4	1	1	43	43	0	313	313	313	1	4	3	3	4	4	15	8	0	7	1	13	26	0	29	29	29	3	19	3	16	3807	1255	795	1773	0	68	141	638	824	0	1
G	0	0	0	0	0	0	0	0	0	1	0	7	7	0	0	0	0	1	3	21	21	5	5	2	1	0	1	1	1	1	0	1	1	1	1	0	1	0	0	0	0	0	0	0	0	0	0	0	1
E	0	0	0	0	0	0	0	0	0	1	0	6	6	0	1	1	1	1	3	11	11	7	7	27	23	0	22	2	53	35	1	1	1	1	1	0	1	0	0	0	0	0	0	1	0	0	11	0	1
G	0	0	0	0	0	0	0	0	0	1	0	3	3	0	0	0	0	1	26	6	6	7	7	4	5	0	4	1	2	23	0	1	1	1	1	0	1	0	0	0	0	0	0	0	0	0	0	0	1
L	0	0	0	0	0	0	0	1	1	1	0	23	23	0	56	56	56	1	3	0	0	5	5	7	8	0	7	1	6	26	0	8	8	8	5	1	5	5	36	9	8	1	0	15	1	0	145	0	1
G	0	0	0	0	0	0	0	0	0	1	0	4	4	0	0	0	0	1	17	47	47	7	7	3	4	0	3	1	1	16	0	1	1	1	1	0	1	0	0	0	0	0	0	0	0	0	0	0	1
G	0	0	0	0	0	0	0	0	0	1	0	11	11	0	3	3	3	1	9	11	11	5	5	4	2	0	2	1	6	3	0	2	2	2	2	0	2	0	7	0	7	0	0	11	0	0	38	0	1
G	0	0	0	0	0	0	0	0	0	1	0	7	7	0	0	0	0	1	3	21	21	5	5	26	26	0	25	2	56	37	1	0	0	0	0	0	0	0	0	0	0	0	0	0	0	0	0	0	0
E	0	0	0	0	0	0	0	0	0	1	0	15	15	0	52	52	52	1	1	0	0	3	3	21	19	0	18	2	33	29	0	2	2	2	2	0	2	0	7	47	2	39	0	9	0	456	54	0	1
G	0	0	0	0	0	0	0	0	0	1	0	5	5	0	0	0	0	1	17	47	47	7	7	4	5	0	4	1	2	18	1	1	1	1	1	0	1	0	0	0	0	0	0	0	0	0	0	0	1
E	1	1	2	1	1	0	1	0	0	1	0	10	10	0	0	0	0	1	4	1	1	5	5	7	4	0	4	1	14	3	0	2	2	2	2	0	2	0	60	0	75	0	0	4	0	0	23	0	1
G	0	0	0	0	0	0	0	0	0	0	0	6	6	0	0	0	0	1	11	22	22	8	8	23	18	0	17	2	69	33	0	0	0	0	0	0	0	0	0	0	0	0	0	0	0	0	0	0	0
G	0	0	0	0	0	0	0	0	0	0	0	7	7	0	4	4	4	1	11	22	22	8	8	3	2	0	2	1	4	3	0	2	2	2	2	0	2	0	1	0	5	0	0	2	0	0	23	0	1
L	4	4	8	1	1	0	1	1	1	1	0	25	25	0	25	25	25	1	3	0	0	5	5	4	4	0	4	1	10	3	0	7	7	7	4	1	4	5	25	13	11	1	0	14	1	0	123	0	1
G	0	0	0	0	0	0	0	0	0	1	0	6	6	0	0	0	0	1	12	3	3	7	7	0	0	0	0	0	0	0	0	1	1	1	1	0	1	0	0	0	0	0	0	0	0	0	0	0	1
E	0	0	0	0	0	0	0	0	0	0	0	6	6	0	0	0	0	1	6	1	1	6	6	17	16	0	15	2	31	27	0	3	3	3	3	0	3	0	11	5	0	0	0	0	0	0	38	1	1
L	0	0	0	0	0	0	0	0	0	0	0	3	3	0	2	2	2	1	13	4	4	5	5	1	9	0	9	2	0	32	0	2	2	2	2	0	2	0	6	0	0	0	0	1	0	0	19	0	1
E	4	4	26	0	0	0	0	0	0	0	0	22	22	0	7	7	7	1	6	1	1	6	6	8	3	0	3	1	9	3	1	7	7	7	3	4	3	4	169	35	85	3	2	23	33	4	211	0	0
G	0	0	0	0	0	0	0	0	0	1	0	4	4	0	0	0	0	1	7	10	10	5	5	24	20	0	19	2	67	33	0	0	0	0	0	0	0	0	0	0	0	0	0	0	0	0	0	0	0
E	0	0	0	0	0	0	0	0	0	1	0	13	13	0	46	46	46	1	1	0	0	3	3	32	24	0	23	2	67	37	2	2	2	2	2	0	2	0	7	44	2	36	0	9	0	221	54	0	1
G	0	0	0	0	0	0	0	0	0	1	0	3	3	0	0	0	0	1	12	3	3	7	7	3	4	0	3	1	1	22	0	1	1	1	1	0	1	0	0	0	0	0	0	0	0	0	0	0	1
L	0	0	0	0	0	0	0	0	0	0	0	3	3	0	2	2	2	1	13	4	4	5	5	1	10	0	10	2	0	34	0	2	2	2	2	0	2	0	6	0	0	0	0	1	0	0	19	0	1
G	0	0	0	0	0	0	0	0	0	1	0	3	3	0	3	3	3	1	3	11	11	3	3	21	20	0	19	2	38	29	0	2	2	2	2	0	2	0	13	5	1	0	0	1	0	0	20	0	1
E	0	0	0	0	0	0	0	0	0	1	0	8	8	0	0	0	0	1	4	3	3	4	4	24	21	0	20	2	76	34	0	0	0	0	0	0	0	0	0	0	0	0	0	0	0	0	0	0	0
G	0	0	0	0	0	0	0	0	0	1	0	3	3	0	0	0	0	1	12	3	3	7	7	3	4	0	3	1	1	19	0	1	1	1	1	0	1	0	0	0	0	0	0	0	0	0	0	0	1
E	3	3	68	0	0	0	0	0	0	1	1	36	36	0	79	79	79	1	8	8	8	5	5	1114	19	0	18	2	59	2210	0	8	8	8	3	1	3	2	3808	231	22	38	1	83	20	66	343	0	1
E	0	0	0	0	0	0	0	0	0	1	0	6	6	0	0	0	0	1	7	1	1	3	3	20	17	0	16	2	33	28	1	1	1	1	1	0	1	0	48	0	0	0	0	8	0	0	15	0	1
G	0	0	0	0	0	0	0	0	0	1	0	5	5	0	0	0	0	1	10	5	5	3	3	19	17	0	16	2	66	28	0	0	0	0	0	0	0	0	0	0	0	0	0	0	0	0	0	0	0
G	0	0	0	0	0	0	0	0	0	1	1	9	9	0	3	3	3	1	7	10	10	5	5	7	8	0	7	1	6	27	0	3	3	3	2	1	2	1	2232	7	327	19	0	33	0	21	128	0	1
G	0	0	0	0	0	0	0	0	0	1	0	5	5	0	0	0	0	1	9	11	11	5	5	20	18	0	17	2	74	31	0	0	0	0	0	0	0	0	0	0	0	0	0	0	0	0	0	0	0
G	0	0	0	0	0	0	0	0	0	1	0	6	6	0	0	0	0	1	12	3	3	7	7	8	8	0	8	2	9	18	1	0	0	0	0	0	0	0	0	0	0	0	0	0	0	0	0	0	0
G	0	0	0	0	0	0	0	0	0	1	0	6	6	0	0	0	0	1	26	6	6	7	7	0	0	0	0	0	0	0	0	1	1	1	1	0	1	0	0	0	0	0	0	0	0	0	0	0	1
G	0	0	0	0	0	0	0	0	0	1	0	8	8	0	0	0	0	1	3	21	21	5	5	23	20	0	19	2	76	33	0	0	0	0	0	0	0	0	0	0	0	0	0	0	0	0	0	0	0
G	0	0	0	0	0	0	0	0	0	1	0	7	7	0	4	4	4	1	8	42	42	5	5	24	21	0	20	2	60	32	0	2	2	2	2	0	2	0	2948	2	0	10	0	16	0	15	57	0	1
G	0	0	0	0	0	0	0	0	0	0	0	7	7	0	4	4	4	1	11	22	22	8	8	3	2	0	2	1	4	3	0	2	2	2	2	0	2	0	1	0	5	0	0	2	0	0	23	0	1
E	0	0	0	0	0	0	0	0	0	1	0	4	4	0	0	0	0	1	7	1	1	3	3	18	17	0	16	2	56	30	0	1	1	1	1	0	1	0	48	0	0	0	0	8	0	0	16	0	1
G	0	0	0	0	0	0	0	0	0	1	0	5	5	0	0	0	0	1	7	17	17	5	5	12	10	0	9	2	12	19	2	0	0	0	0	0	0	0	0	0	0	0	0	0	0	0	0	0	0
G	1	1	0	0	0	0	0	0	0	1	0	6	6	0	1	1	1	1	10	5	5	3	3	3	2	0	2	1	4	3	0	2	2	2	2	0	2	0	2	0	4	0	0	1	0	0	16	0	1
G	0	0	0	0	0	0	0	0	0	1	0	8	8	0	3	3	3	1	9	11	11	5	5	9	8	0	7	1	5	27	0	2	2	2	2	0	2	0	9	0	26	0	0	13	0	0	37	0	1
G	0	0	0	0	0	0	0	0	0	1	0	8	8	0	0	0	0	1	3	21	21	5	5	3	2	0	2	1	2	1	0	1	1	1	1	0	1	0	0	0	0	0	0	0	0	0	0	0	1
L	0	0	0	0	0	0	0	0	0	1	0	7	7	0	53	53	53	1	14	9	9	5	5	10	9	0	8	2	28	12	0	2	2	2	2	0	2	0	0	0	0	0	0	2	0	1	16	0	1
E	1	1	0	0	0	0	0	0	0	1	0	5	5	0	1	1	1	1	6	2	2	4	4	22	20	0	19	2	39	30	0	2	2	2	2	0	2	0	0	0	0	0	0	0	0	0	8	0	1
E	0	0	0	0	0	0	0	0	0	0	0	5	5	0	0	0	0	1	6	1	1	6	6	17	17	0	16	2	33	26	0	3	3	3	3	0	3	0	11	5	0	0	0	0	0	0	38	1	1
G	0	0	0	0	0	0	0	0	0	1	0	6	6	0	0	0	0	1	7	17	17	5	5	16	13	0	12	2	23	24	1	0	0	0	0	0	0	0	0	0	0	0	0	0	0	0	0	0	0
G	0	0	0	0	0	0	0	0	0	1	0	5	5	0	0	0	0	1	8	3	3	6	6	0	0	0	0	0	0	0	0	1	1	1	1	0	1	0	0	0	0	0	0	0	0	0	0	0	1
E	1	1	2	1	1	0	1	0	0	1	0	10	10	0	0	0	0	1	4	1	1	5	5	6	4	0	4	1	16	3	0	2	2	2	2	0	2	0	60	0	75	0	0	4	0	0	23	0	1
G	0	0	0	0	0	0	0	0	0	1	0	2	2	0	0	0	0	1	8	3	3	6	6	3	4	0	3	1	1	20	0	1	1	1	1	0	1	0	0	0	0	0	0	0	0	0	0	0	1
E	0	0	0	0	0	0	0	0	0	1	0	11	11	0	7	7	7	1	1	0	0	5	5	21	17	0	16	2	38	26	1	1	1	1	1	0	1	1	2947	4	0	0	0	26	4	12	58	0	1
E	0	0	0	0	0	0	0	0	0	1	1	16	16	0	121	121	121	1	16	26	26	4	4	14	17	0	15	2	30	26	0	2	2	2	2	0	2	0	143	74	5	147	0	17	8	1349	61	0	1
G	0	0	0	0	0	0	0	0	0	1	0	1	1	0	0	0	0	1	3	1	1	3	3	3	4	0	3	1	1	15	0	2	2	2	2	0	2	0	1	0	0	0	0	0	0	0	7	0	1
E	1	1	0	1	1	0	1	0	0	1	0	5	5	0	2	2	2	1	4	1	1	5	5	23	20	0	19	2	50	30	0	2	2	2	2	0	2	0	67	0	0	0	0	3	0	0	20	0	1
E	0	0	0	0	0	0	0	0	0	1	0	8	8	0	0	0	0	1	7	1	1	3	3	19	16	0	15	2	52	28	0	1	1	1	1	0	1	0	48	0	0	0	0	8	0	0	16	0	1
G	0	0	0	0	0	0	0	0	0	1	1	11	11	0	4	4	4	1	7	10	10	5	5	3	2	0	2	1	3	3	0	3	3	3	2	1	2	1	65	7	66	19	0	22	2	9	107	0	1
E	0	0	0	0	0	0	0	0	0	0	0	19	19	0	6	6	6	1	6	1	1	6	6	6	4	0	3	1	1	18	0	9	9	9	3	6	3	6	190	40	43	0	0	46	3	0	295	1	1
G	0	0	0	0	0	0	0	0	0	1	0	1	1	0	0	0	0	1	3	1	1	3	3	3	4	0	3	1	1	15	0	2	2	2	2	0	2	0	1	0	0	0	0	0	0	0	7	0	1
G	0	0	0	0	0	0	0	0	0	1	0	3	3	0	0	0	0	1	26	6	6	7	7	3	4	0	3	1	1	21	0	1	1	1	1	0	1	0	0	0	0	0	0	0	0	0	0	0	1
G	0	0	0	0	0	0	0	0	0	1	0	4	4	0	0	0	0	1	26	6	6	7	7	6	6	0	6	2	6	11	0	0	0	0	0	0	0	0	0	0	0	0	0	0	0	0	0	0	0
G	0	0	0	0	0	0	0	0	0	1	0	3	3	0	3	3	3	1	3	11	11	3	3	3	4	0	3	1	1	15	0	2	2	2	2	0	2	0	19	5	3	0	0	1	0	0	15	0	1
E	0	0	0	0	0	0	0	0	0	1	1	24	24	0	201	201	201	1	16	26	26	4	4	6	4	0	4	1	10	3	0	2	2	2	2	0	2	0	42	40	20	80	0	17	0	1860	68	0	1
G	0	0	0	0	0	0	0	0	0	1	1	11	11	0	4	4	4	1	7	10	10	5	5	3	2	0	2	1	4	3	0	3	3	3	2	1	2	1	65	7	66	19	0	22	2	9	107	0	1
G	0	0	0	0	0	0	0	0	0	1	0	1	1	0	0	0	0	1	10	5	5	3	3	5	6	0	5	1	3	25	0	1	1	1	1	0	1	0	0	0	0	0	0	0	0	0	0	0	1
G	0	0	0	0	0	0	0	0	0	1	0	5	5	0	0	0	0	1	7	17	17	5	5	9	8	0	8	2	9	14	1	0	0	0	0	0	0	0	0	0	0	0	0	0	0	0	0	0	0
E	4	4	26	0	0	0	0	0	0	1	0	30	30	0	11	11	11	1	6	1	1	6	6	4	2	0	2	1	3	3	0	8	8	8	2	2	2	5	196	247	96	237	2	29	32	234	263	0	1
L	0	0	0	0	0	0	0	0	0	0	0	3	3	0	2	2	2	1	13	4	4	5	5	1	8	0	8	2	0	26	0	2	2	2	2	0	2	0	6	0	0	0	0	1	0	0	19	0	1
E	0	0	0	0	0	0	0	1	1	1	1	26	26	0	172	172	172	1	4	3	3	4	4	6	6	0	5	1	5	23	0	11	11	11	3	7	3	5	2394	530	401	632	0	39	10	164	275	0	1
G	0	0	0	0	0	0	0	0	0	1	0	10	10	0	5	5	5	1	7	34	34	7	7	3	4	0	4	1	1	16	1	2	2	2	2	0	2	0	2288	1	475	10	0	36	0	14	68	0	1
G	0	0	0	0	0	0	0	0	0	1	0	13	13	0	57	57	57	1	7	17	17	5	5	7	8	0	7	1	5	26	0	4	4	4	2	1	2	2	2509	28	571	834	0	42	2	26	184	0	1
E	0	0	0	0	0	0	0	1	1	1	1	28	28	0	177	177	177	1	4	3	3	4	4	4	5	0	4	1	3	23	0	12	12	12	3	8	3	6	3048	1208	748	1759	0	48	13	635	328	0	1
G	0	0	0	0	0	0	0	0	0	1	0	10	10	0	4	4	4	1	7	34	34	7	7	20	14	0	13	2	32	27	0	2	2	2	2	0	2	0	2854	1	9	10	0	28	0	15	61	0	1
E	1	1	0	1	1	0	1	0	0	1	0	4	4	0	2	2	2	1	4	1	1	5	5	3	4	0	3	1	1	15	0	2	2	2	2	0	2	0	54	0	79	0	0	5	0	0	15	0	1
E	0	0	0	0	0	0	0	0	0	1	0	5	5	0	0	0	0	1	10	1	1	5	5	3	4	0	3	1	1	18	0	2	2	2	2	0	2	0	3	0	2	0	0	2	0	0	13	0	1
G	0	0	0	0	0	0	0	0	0	1	1	11	11	0	4	4	4	1	7	10	10	5	5	3	2	0	2	1	5	3	0	3	3	3	2	1	2	1	65	7	66	19	0	22	2	9	104	0	1
L	5	5	2	5	5	0	5	0	0	1	0	30	30	0	46	46	46	1	4	1	1	4	4	9	7	0	7	1	10	24	0	6	6	6	2	1	2	6	2291	12	418	1	0	38	7	17	221	0	1
G	0	0	0	0	0	0	0	0	0	1	0	22	22	0	45	45	45	1	10	11	11	5	5	7	5	0	5	1	11	3	0	4	4	4	2	1	2	2	168	1	275	9	0	44	0	8	190	0	1
G	0	0	0	0	0	0	0	0	0	1	0	1	1	0	0	0	0	1	4	1	1	3	3	5	6	0	5	1	3	22	0	2	2	2	2	0	2	0	0	0	0	0	0	0	0	0	5	0	1
L	4	4	0	5	5	0	5	0	0	1	0	34	34	0	143	143	143	1	4	1	1	4	4	5	5	0	4	1	7	22	0	6	6	6	2	1	2	5	266	1571	188	1	0	37	7	6	217	0	1
E	0	0	0	0	0	0	0	0	0	1	0	5	5	0	0	0	0	1	7	1	1	3	3	16	15	0	14	2	53	26	0	1	1	1	1	0	1	0	48	0	0	0	0	8	0	0	16	0	1
L	0	0	0	0	0	0	0	0	0	1	0	7	7	0	53	53	53	1	14	9	9	5	5	4	2	0	2	1	3	1	0	2	2	2	2	0	2	0	0	0	0	0	0	2	0	1	18	0	1
G	0	0	0	0	0	0	0	0	0	1	0	7	7	0	0	0	0	1	17	47	47	7	7	0	0	0	0	0	0	0	0	1	1	1	1	0	1	0	0	0	0	0	0	0	0	0	0	0	1
E	1	1	2	1	1	0	1	0	0	1	0	10	10	0	0	0	0	1	4	1	1	5	5	8	5	0	5	1	18	3	0	2	2	2	2	0	2	0	60	0	75	0	0	4	0	0	23	0	1
E	0	0	0	0	0	0	0	0	0	1	0	7	7	0	0	0	0	1	4	3	3	4	4	30	26	0	25	2	60	38	1	0	0	0	0	0	0	0	0	0	0	0	0	0	0	0	0	0	0
E	0	0	0	0	0	0	0	0	0	1	1	23	23	0	135	135	135	1	1	0	0	5	5	3	2	0	2	1	4	3	0	2	2	2	2	0	2	2	127	201	49	417	0	15	7	3883	68	0	1
G	0	0	0	0	0	0	0	0	0	1	0	5	5	0	0	0	0	1	7	10	10	5	5	21	16	0	15	1	63	29	0	0	0	0	0	0	0	0	0	0	0	0	0	0	0	0	0	0	0
G	0	0	0	0	0	0	0	0	0	1	0	5	5	0	0	0	0	1	10	5	5	3	3	22	20	0	19	2	76	30	0	0	0	0	0	0	0	0	0	0	0	0	0	0	0	0	0	0	0
G	0	0	0	0	0	0	0	0	0	1	0	7	7	0	1	1	1	1	7	17	17	5	5	3	2	0	2	1	4	2	0	2	2	2	2	0	2	0	67	4	43	2	0	16	2	2	46	0	1
G	0	0	0	0	0	0	0	0	0	1	0	3	3	0	3	3	3	1	3	11	11	3	3	3	4	0	4	1	2	14	0	2	2	2	2	0	2	0	19	5	3	0	0	1	0	0	15	0	1
G	0	0	0	0	0	0	0	0	0	1	0	4	4	0	0	0	0	1	82	3	3	8	8	2	3	0	3	1	1	14	0	1	1	1	1	0	1	0	0	0	0	0	0	0	0	0	0	0	1
E	0	0	0	0	0	0	0	0	0	1	1	11	11	0	107	107	107	1	16	26	26	4	4	17	20	0	18	2	31	26	0	2	2	2	2	0	2	0	34	0	5	0	0	10	8	0	49	0	1
E	1	1	30	1	1	0	1	0	0	1	0	15	15	0	20	20	20	1	10	0	0	4	4	23	19	0	18	2	79	33	0	1	1	1	1	0	1	0	27	10	0	0	0	1	0	1	46	0	1
G	0	0	0	0	0	0	0	0	0	1	0	7	7	0	0	0	0	1	12	3	3	7	7	10	7	0	7	2	10	14	1	0	0	0	0	0	0	0	0	0	0	0	0	0	0	0	0	0	0
G	0	0	0	0	0	0	0	0	0	1	0	6	6	0	0	0	0	1	8	3	3	6	6	1	0	0	0	0	0	0	0	1	1	1	1	0	1	0	0	0	0	0	0	0	0	0	0	0	1
G	0	0	0	0	0	0	0	0	0	1	0	13	13	0	84	84	84	1	7	17	17	5	5	8	8	0	7	1	5	22	0	2	2	2	2	0	2	0	2351	5	518	9	0	34	0	18	71	0	1
L	0	0	0	0	0	0	0	0	0	1	0	7	7	0	53	53	53	1	14	9	9	5	5	10	9	0	8	2	22	12	0	2	2	2	2	0	2	0	0	0	0	0	0	2	0	1	16	0	1
G	0	0	0	0	0	0	0	0	0	1	0	9	9	0	1	1	1	1	6	31	31	3	3	3	2	0	2	1	4	3	0	2	2	2	2	0	2	0	6	0	8	0	0	3	0	0	30	0	1
G	0	0	0	0	0	0	0	0	0	1	0	4	4	0	0	0	0	1	8	3	3	6	6	9	7	0	7	2	7	14	0	0	0	0	0	0	0	0	0	0	0	0	0	0	0	0	0	0	0
E	0	0	0	0	0	0	0	0	0	1	1	24	24	0	180	180	180	1	3	3	3	4	4	5	4	0	4	1	2	14	2	2	2	2	2	0	2	0	52	394	63	742	1	32	7	9	86	0	1
G	0	0	0	0	0	0	0	0	0	1	1	11	11	0	4	4	4	1	7	10	10	5	5	3	2	0	2	1	4	3	0	3	3	3	2	1	2	1	65	7	66	19	0	22	2	9	104	0	1
G	0	0	0	0	0	0	0	0	0	1	0	2	2	0	0	0	0	1	8	3	3	6	6	4	5	0	4	1	2	22	0	1	1	1	1	0	1	0	0	0	0	0	0	0	0	0	0	0	1
E	0	0	0	0	0	0	0	0	0	1	0	19	19	0	6	6	6	1	6	1	1	6	6	3	4	0	3	1	1	15	0	9	9	9	3	6	3	6	190	40	43	0	0	46	3	0	294	0	1
G	0	0	0	0	0	0	0	0	0	1	0	4	4	0	0	0	0	1	4	1	1	3	3	33	26	0	25	2	68	41	1	1	1	1	1	0	1	0	0	0	0	0	0	0	0	0	6	0	1
E	0	0	0	0	0	0	0	0	0	1	0	10	10	0	0	0	0	1	3	3	3	4	4	6	4	0	4	1	11	3	1	1	1	1	1	0	1	0	0	0	0	0	0	0	0	0	0	0	0
G	0	0	0	0	0	0	0	0	0	1	0	13	13	0	3	3	3	1	8	42	42	5	5	6	4	0	4	1	13	3	0	2	2	2	2	0	2	0	54	6	32	10	0	12	2	3	62	0	1
G	0	0	0	0	0	0	0	0	0	1	0	8	8	0	1	1	1	1	7	17	17	5	5	3	2	0	2	1	3	3	1	2	2	2	2	0	2	0	67	4	43	2	0	16	2	2	46	0	1
G	0	0	0	0	0	0	0	0	0	1	0	8	8	0	4	4	4	1	8	42	42	5	5	20	18	0	17	2	37	29	0	2	2	2	2	0	2	0	2841	2	0	10	0	16	0	15	56	0	1
L	4	4	0	4	4	0	4	0	0	1	0	32	32	0	143	143	143	1	4	1	1	4	4	6	6	0	5	1	6	23	0	6	6	6	2	1	2	5	265	2083	187	1	0	36	7	6	216	0	0
E	0	0	0	0	0	0	0	0	0	1	1	18	18	0	212	212	212	1	16	26	26	4	4	3	4	0	3	1	1	20	0	2	2	2	2	0	2	0	39	111	19	221	0	28	7	1980	73	0	1
L	0	0	0	0	0	0	0	0	0	1	0	4	4	0	0	0	0	1	13	4	4	5	5	4	4	0	4	1	3	14	0	2	2	2	2	0	2	0	0	0	0	0	0	1	0	0	11	0	1
E	1	1	176	1	1	0	1	0	0	1	0	13	13	0	13	13	13	1	10	0	0	4	4	31	24	0	23	2	52	39	1	1	1	1	1	0	1	0	27	11	0	0	0	1	0	1	46	0	1
G	0	0	0	0	0	0	0	0	0	1	0	7	7	0	0	0	0	1	12	3	3	7	7	3	2	0	2	1	4	1	0	1	1	1	1	0	1	0	0	0	0	0	0	0	0	0	0	0	1
E	0	0	0	0	0	0	0	0	0	1	1	14	14	0	24	24	24	1	7	5	5	4	4	4	28	0	28	1	2	42	1	4	4	4	2	1	2	2	214	0	43	0	0	34	4	0	167	0	1
E	0	0	0	0	0	0	0	0	0	1	0	11	11	0	47	47	47	1	1	0	0	3	3	22	21	0	20	2	43	30	1	2	2	2	2	0	2	0	7	24	2	24	0	9	0	63	54	0	1
G	0	0	0	0	0	0	0	0	0	0	0	4	4	0	4	4	4	1	11	22	22	8	8	8	8	0	7	1	6	25	0	2	2	2	2	0	2	0	2	0	4	0	0	1	0	0	21	0	1
E	0	0	0	0	0	0	0	0	0	1	1	28	28	0	113	113	113	1	1	0	0	5	5	3	2	0	2	1	4	3	0	2	2	2	2	0	2	2	148	802	60	802	0	20	7	8755	75	0	1
E	0	0	0	0	0	0	0	0	0	1	0	21	21	0	122	122	122	1	10	0	0	4	4	2	3	0	3	1	1	19	0	2	2	2	2	0	2	0	26	183	11	133	0	17	0	2477	66	0	1
G	1	1	2	0	0	0	0	0	0	1	0	10	10	0	0	0	0	1	3	1	1	3	3	6	4	0	4	1	11	3	1	2	2	2	2	0	2	0	1	0	0	0	0	0	0	0	10	0	1
E	3	3	0	1	1	0	1	1	1	1	0	35	35	0	220	220	220	1	4	9	9	9	9	6	11	0	10	1	4	27	0	7	7	7	2	1	2	6	655	637	271	611	0	21	13	1805	267	0	1
G	0	0	0	0	0	0	0	0	0	1	0	5	5	0	0	0	0	1	17	47	47	7	7	3	4	0	3	1	1	21	0	1	1	1	1	0	1	0	0	0	0	0	0	0	0	0	0	0	1
G	1	1	2	1	1	0	1	0	0	1	0	14	14	0	1	1	1	1	11	17	17	6	6	7	4	0	4	1	13	3	0	2	2	2	2	0	2	0	5	0	4	0	0	4	0	0	32	0	1
L	0	0	0	0	0	0	0	0	0	1	0	5	5	0	53	53	53	1	14	9	9	5	5	2	3	0	3	1	1	13	0	2	2	2	2	0	2	0	0	0	0	0	0	3	0	1	18	0	1
E	1	1	0	1	1	0	1	0	0	1	0	7	7	0	1	1	1	1	3	11	11	7	7	3	2	0	2	1	4	3	0	2	2	2	2	0	2	0	1	0	0	0	0	1	0	0	16	0	1
G	0	0	0	0	0	0	0	0	0	1	0	4	4	0	0	0	0	1	17	47	47	7	7	4	5	0	4	1	5	23	0	1	1	1	1	0	1	0	0	0	0	0	0	0	0	0	0	0	1
G	0	0	0	0	0	0	0	0	0	1	1	10	10	0	3	3	3	1	7	10	10	5	5	9	8	0	7	1	5	24	0	3	3	3	2	1	2	1	2232	7	328	19	0	33	0	21	128	0	1
G	0	0	0	0	0	0	0	0	0	1	0	1	1	0	0	0	0	1	4	1	1	3	3	5	6	0	5	1	3	23	0	2	2	2	2	0	2	0	0	0	0	0	0	0	0	0	5	0	1
L	4	4	0	5	5	0	5	0	0	1	0	33	33	0	143	143	143	1	4	1	1	4	4	6	6	0	5	1	6	24	0	6	6	6	2	1	2	5	265	2128	187	1	0	36	7	6	216	0	1
G	0	0	0	0	0	0	0	0	0	1	0	14	14	0	57	57	57	1	7	17	17	5	5	9	8	0	7	1	6	26	0	4	4	4	2	1	2	2	2500	24	569	834	0	42	2	25	182	0	1
E	5	5	14	3	3	0	3	1	1	1	0	19	19	0	8	8	8	1	7	1	1	3	3	5	4	0	4	1	6	4	0	5	5	5	2	2	2	4	60	14	17	1	1	12	2	2	132	0	1
G	0	0	0	0	0	0	0	0	0	1	0	7	7	0	3	3	3	1	8	42	42	5	5	3	4	0	4	1	2	14	0	2	2	2	2	0	2	0	2288	2	467	10	0	26	0	15	66	0	1
E	1	1	0	1	1	0	1	1	1	1	0	18	18	0	8	8	8	1	7	1	1	3	3	5	6	0	6	1	4	21	0	5	5	5	2	2	2	4	94	29	25	1	1	13	2	2	143	0	1
E	0	0	0	0	0	0	0	0	0	1	0	11	11	0	13	13	13	1	1	0	0	5	5	18	18	0	17	2	66	29	0	1	1	1	1	0	1	1	3073	4	0	0	0	27	4	12	60	0	1
G	0	0	0	0	0	0	0	0	0	1	0	3	3	0	0	0	0	1	12	3	3	7	7	3	4	0	3	1	1	21	0	1	1	1	1	0	1	0	0	0	0	0	0	0	0	0	0	0	1
E	2	2	0	3	3	0	3	0	0	1	0	18	18	0	47	47	47	1	6	2	2	4	4	12	8	0	7	1	9	20	7	3	3	3	2	1	2	2	5	0	0	0	0	13	0	0	54	0	1
G	1	1	2	0	0	0	0	0	0	1	0	6	6	0	0	0	0	1	4	1	1	3	3	3	2	0	2	1	4	3	0	2	2	2	2	0	2	0	1	0	0	0	0	0	0	0	11	0	1
E	1	1	0	1	1	0	1	0	0	1	0	5	5	0	2	2	2	1	4	1	1	5	5	26	20	0	19	2	50	35	0	2	2	2	2	0	2	0	67	0	0	0	0	3	0	0	20	0	1
G	0	0	0	0	0	0	0	0	0	1	0	1	1	0	0	0	0	1	4	1	1	3	3	5	6	0	5	1	3	23	0	2	2	2	2	0	2	0	0	0	0	0	0	0	0	0	5	0	1
G	1	1	0	1	1	0	1	0	0	1	0	20	20	0	70	70	70	1	10	11	11	5	5	27	21	0	20	2	50	33	0	4	4	4	2	1	2	0	269	4	305	5	0	54	2	3	175	0	1
E	1	1	0	1	1	0	1	0	0	1	0	8	8	0	1	1	1	1	3	11	11	7	7	5	2	0	2	1	4	3	0	2	2	2	2	0	2	0	1	0	0	0	0	1	0	0	16	0	1
E	1	1	0	1	1	0	1	0	0	1	0	6	6	0	2	2	2	1	4	1	1	5	5	25	20	0	19	2	50	32	0	2	2	2	2	0	2	0	67	0	0	0	0	3	0	0	20	0	1
E	0	0	0	0	0	0	0	0	0	1	0	9	9	0	71	71	71	1	3	3	3	4	4	24	19	0	18	2	39	29	1	2	2	2	2	0	2	0	29	0	1	0	0	17	0	1	41	0	1
G	0	0	0	0	0	0	0	0	0	1	0	6	6	0	1	1	1	1	11	17	17	6	6	3	4	0	4	1	2	14	0	2	2	2	2	0	2	0	4	0	0	0	0	3	0	0	24	0	1
E	0	0	0	0	0	0	0	0	0	1	0	14	14	0	34	34	34	1	1	0	0	3	3	24	21	0	20	2	40	28	1	2	2	2	2	0	2	0	7	15	2	15	0	9	0	33	54	0	1
G	1	1	0	1	1	0	1	0	0	1	0	17	17	0	98	98	98	1	10	11	11	5	5	19	15	0	14	2	31	33	0	4	4	4	2	1	2	0	266	4	299	5	0	49	1	3	172	0	1
G	0	0	0	0	0	0	0	0	0	1	0	7	7	0	0	0	0	1	3	21	21	5	5	22	20	0	19	2	75	32	0	0	0	0	0	0	0	0	0	0	0	0	0	0	0	0	0	0	0
G	0	0	0	0	0	0	0	0	0	1	0	7	7	0	4	4	4	1	8	42	42	5	5	23	22	0	21	2	60	33	0	2	2	2	2	0	2	0	2948	2	0	10	0	16	0	15	57	0	1
G	0	0	0	0	0	0	0	0	0	1	0	10	10	0	3	3	3	1	3	11	11	3	3	6	4	0	4	1	13	3	0	2	2	2	2	0	2	0	16	4	3	0	0	1	0	0	16	0	1
G	0	0	0	0	0	0	0	0	0	1	0	4	4	0	0	0	0	1	7	10	10	5	5	20	17	0	16	2	62	31	0	0	0	0	0	0	0	0	0	0	0	0	0	0	0	0	0	0	0
E	0	0	0	0	0	0	0	0	0	1	0	20	20	0	5	5	5	1	6	1	1	6	6	24	18	0	17	2	51	30	0	4	4	4	2	2	2	0	43	403	4	1230	0	8	2	1256	91	0	1
E	1	1	0	1	1	0	1	1	1	1	0	18	18	0	8	8	8	1	7	1	1	3	3	5	6	0	6	1	4	20	0	5	5	5	2	2	2	4	95	29	25	1	1	13	3	2	143	0	1
G	0	0	0	0	0	0	0	0	0	1	0	8	8	0	4	4	4	1	8	42	42	5	5	22	21	0	20	2	55	31	0	2	2	2	2	0	2	0	2948	2	0	10	0	16	0	15	57	0	1
G	0	0	0	0	0	0	0	0	0	1	0	4	4	0	0	0	0	1	17	47	47	7	7	3	4	0	3	1	1	20	0	1	1	1	1	0	1	0	0	0	0	0	0	0	0	0	0	0	1
E	3	3	10	0	0	0	0	0	0	1	0	29	29	0	114	114	114	1	4	10	10	5	5	6	4	0	4	1	10	3	0	5	5	5	2	1	2	3	52	1179	27	3092	0	19	1	3056	128	0	1
G	0	0	0	0	0	0	0	0	0	1	0	3	3	0	0	0	0	1	26	6	6	7	7	3	4	0	3	1	1	19	0	1	1	1	1	0	1	0	0	0	0	0	0	0	0	0	0	0	1
E	5	5	14	3	3	0	3	1	1	1	0	21	21	0	9	9	9	1	7	1	1	3	3	5	4	0	4	1	6	4	0	5	5	5	2	2	2	4	60	14	17	1	1	12	2	2	133	0	0
E	1	1	3	1	1	0	1	0	0	1	1	21	21	0	29	29	29	1	7	5	5	4	4	7	27	0	27	1	13	4	1	4	4	4	2	1	2	2	104	3	54	3	0	24	6	1	196	0	1
G	0	0	0	0	0	0	0	0	0	1	0	1	1	0	0	0	0	1	4	1	1	3	3	5	6	0	5	1	3	23	0	2	2	2	2	0	2	0	0	0	0	0	0	0	0	0	5	0	1
G	0	0	0	0	0	0	0	0	0	1	0	9	9	0	2	2	2	1	6	31	31	3	3	8	8	0	7	1	7	25	2	2	2	2	2	0	2	0	11	0	27	0	0	6	0	0	33	0	1
L	0	0	0	0	0	0	0	0	0	1	0	10	10	0	5	5	5	1	3	0	0	5	5	21	17	0	16	2	33	28	1	1	1	1	1	0	1	1	66	0	0	1	0	7	0	0	28	0	1
L	0	0	0	0	0	0	0	0	0	1	0	7	7	0	53	53	53	1	14	9	9	5	5	10	9	0	8	2	25	12	0	2	2	2	2	0	2	0	0	0	0	0	0	2	0	1	16	0	1
E	3	3	390	0	0	0	0	0	0	1	1	37	37	0	65	65	65	1	8	8	8	5	5	1109	20	0	19	2	37	2206	0	8	8	8	3	1	3	2	3913	263	23	26	1	81	21	59	375	0	1
G	0	0	0	0	0	0	0	0	0	1	0	9	9	0	0	0	0	1	3	21	21	5	5	4	2	0	2	1	3	1	0	0	0	0	0	0	0	0	0	0	0	0	0	0	0	0	0	0	0
G	0	0	0	0	0	0	0	0	0	1	0	4	4	0	0	0	0	1	17	47	47	7	7	4	5	0	4	1	3	23	0	1	1	1	1	0	1	0	0	0	0	0	0	0	0	0	0	0	1
G	0	0	0	0	0	0	0	0	0	1	0	13	13	0	57	57	57	1	7	17	17	5	5	6	5	0	4	1	4	23	0	4	4	4	2	1	2	2	2500	24	569	834	0	42	2	25	182	0	1
E	0	0	0	0	0	0	0	0	0	1	0	12	12	0	13	13	13	1	1	0	0	5	5	25	20	0	19	2	77	34	0	1	1	1	1	0	1	1	3073	4	0	0	0	27	4	12	60	0	1
G	0	0	0	0	0	0	0	0	0	1	0	5	5	0	3	3	3	1	3	11	11	3	3	29	21	0	20	2	64	33	1	2	2	2	2	0	2	0	13	5	1	0	0	1	0	0	19	0	1
G	0	0	0	0	0	0	0	0	0	1	0	8	8	0	3	3	3	1	8	42	42	5	5	3	4	0	4	1	2	14	0	2	2	2	2	0	2	0	2288	2	467	10	0	26	0	15	66	0	1
G	0	0	0	0	0	0	0	0	0	1	0	22	22	0	44	44	44	1	10	11	11	5	5	9	5	0	5	1	11	3	1	4	4	4	2	1	2	2	168	1	275	9	0	44	0	8	190	0	1
L	0	0	0	0	0	0	0	0	0	1	0	3	3	0	0	0	0	1	13	4	4	5	5	3	4	0	3	1	1	15	0	2	2	2	2	0	2	0	0	0	0	0	0	1	0	0	11	0	1
G	0	0	0	0	0	0	0	0	0	1	0	5	5	0	0	0	0	1	7	10	10	5	5	19	17	0	16	2	36	28	1	0	0	0	0	0	0	0	0	0	0	0	0	0	0	0	0	0	0
E	1	1	0	1	1	0	1	0	0	1	0	7	7	0	1	1	1	1	3	11	11	7	7	3	2	0	2	1	4	3	0	2	2	2	2	0	2	0	1	0	0	0	0	1	0	0	16	0	1
G	0	0	0	0	0	0	0	0	0	0	0	7	7	0	4	4	4	1	11	22	22	8	8	3	2	0	2	1	4	3	0	2	2	2	2	0	2	0	1	0	5	0	0	2	0	0	23	0	1
L	0	0	0	0	0	0	0	0	0	1	0	8	8	0	53	53	53	1	14	9	9	5	5	14	12	0	11	2	23	21	2	2	2	2	2	0	2	0	0	0	0	0	0	2	0	1	15	0	1
G	0	0	0	0	0	0	0	0	0	1	0	3	3	0	0	0	0	1	12	3	3	7	7	4	5	0	4	1	3	21	0	1	1	1	1	0	1	0	0	0	0	0	0	0	0	0	0	0	1
E	0	0	0	0	0	0	0	1	1	1	1	28	28	0	172	172	172	1	4	3	3	4	4	7	5	0	4	1	4	22	1	11	11	11	3	7	3	5	2493	617	496	722	0	39	8	176	285	0	1
G	0	0	0	0	0	0	0	0	0	1	0	6	6	0	2	2	2	1	6	31	31	3	3	5	6	0	5	1	4	25	0	2	2	2	2	0	2	0	11	0	27	0	0	6	0	0	33	0	1
E	0	0	0	0	0	0	0	0	0	1	0	6	6	0	1	1	1	1	10	1	1	5	5	20	20	0	19	2	40	29	0	2	2	2	2	0	2	0	19	0	0	0	0	2	3	0	23	0	1
G	0	0	0	0	0	0	0	0	0	1	0	5	5	0	0	0	0	1	26	6	6	7	7	11	10	0	9	2	16	19	0	0	0	0	0	0	0	0	0	0	0	0	0	0	0	0	0	0	0
G	0	0	0	0	0	0	0	0	0	1	0	14	14	0	84	84	84	1	7	17	17	5	5	9	8	0	7	1	5	25	0	2	2	2	2	0	2	0	2351	5	518	9	0	34	0	18	71	0	1
G	0	0	0	0	0	0	0	0	0	1	0	9	9	0	0	0	0	1	9	11	11	5	5	23	19	0	18	2	72	34	0	0	0	0	0	0	0	0	0	0	0	0	0	0	0	0	0	0	0
G	0	0	0	0	0	0	0	0	0	1	1	9	9	0	3	3	3	1	7	10	10	5	5	7	8	0	7	1	6	25	0	3	3	3	2	1	2	1	2232	7	327	19	0	33	0	21	128	0	1
E	0	0	0	0	0	0	0	0	0	1	0	7	7	0	0	0	0	1	7	1	1	3	3	21	17	0	16	2	49	27	1	1	1	1	1	0	1	0	48	0	0	0	0	8	0	0	16	0	1
E	1	1	0	1	1	0	1	0	0	1	0	4	4	0	2	2	2	1	4	1	1	5	5	3	4	0	3	1	1	15	0	2	2	2	2	0	2	0	54	0	79	0	0	5	0	0	15	0	1
E	1	1	0	1	1	0	1	0	0	1	0	5	5	0	2	2	2	1	4	1	1	5	5	3	4	0	4	1	1	17	1	2	2	2	2	0	2	0	54	0	79	0	0	5	0	0	15	0	1
G	0	0	0	0	0	0	0	0	0	1	0	7	7	0	0	0	0	1	17	47	47	7	7	1	1	0	1	1	0	1	0	1	1	1	1	0	1	0	0	0	0	0	0	0	0	0	0	0	1
G	0	0	0	0	0	0	0	0	0	1	0	4	4	0	0	0	0	1	82	3	3	8	8	2	3	0	3	1	1	18	0	1	1	1	1	0	1	0	0	0	0	0	0	0	0	0	0	0	1
G	1	1	2	0	0	0	0	0	0	1	0	6	6	0	0	0	0	1	4	1	1	3	3	3	2	0	2	1	4	3	0	2	2	2	2	0	2	0	1	0	0	0	0	0	0	0	11	0	1
E	0	0	0	0	0	0	0	0	0	1	0	7	7	0	1	1	1	1	10	1	1	5	5	23	19	0	18	2	38	29	0	2	2	2	2	0	2	0	19	0	0	0	0	2	3	0	23	0	1
L	0	0	0	0	0	0	0	0	0	0	0	3	3	0	2	2	2	1	13	4	4	5	5	1	12	0	12	2	0	29	0	2	2	2	2	0	2	0	6	0	0	0	0	1	0	0	19	0	1
E	0	0	0	0	0	0	0	0	0	1	0	6	6	0	0	0	0	1	10	0	0	4	4	3	2	0	2	1	4	3	0	2	2	2	2	0	2	0	0	0	0	0	0	0	0	0	1	0	1
G	0	0	0	0	0	0	0	0	0	1	0	6	6	0	0	0	0	1	7	10	10	5	5	22	18	0	17	2	53	32	0	0	0	0	0	0	0	0	0	0	0	0	0	0	0	0	0	0	0
E	0	0	0	0	0	0	0	0	0	1	1	18	18	0	251	251	251	1	16	26	26	4	4	3	4	0	4	1	2	16	0	2	2	2	2	0	2	0	39	123	19	245	0	28	6	2570	73	0	1
G	0	0	0	0	0	0	0	0	0	1	0	2	2	0	0	0	0	1	3	1	1	3	3	25	20	0	19	2	63	31	0	2	2	2	2	0	2	0	1	0	0	0	0	0	0	0	7	0	1
G	0	0	0	0	0	0	0	0	0	1	0	16	16	0	59	59	59	1	10	11	11	5	5	5	6	0	5	1	3	17	0	4	4	4	2	1	2	2	265	4	308	9	0	70	1	5	188	0	1
G	0	0	0	0	0	0	0	0	0	1	0	10	10	0	3	3	3	1	3	11	11	3	3	6	4	0	4	1	13	3	0	2	2	2	2	0	2	0	16	4	3	0	0	1	0	0	16	0	1
G	0	0	0	0	0	0	0	0	0	1	0	6	6	0	0	0	0	1	26	6	6	7	7	1	1	0	1	1	0	1	0	1	1	1	1	0	1	0	0	0	0	0	0	0	0	0	0	0	1
E	0	0	0	0	0	0	0	0	0	1	1	18	18	0	159	159	159	1	16	26	26	4	4	24	27	0	25	2	49	38	0	2	2	2	2	0	2	0	143	125	5	249	0	17	8	2323	61	0	1
L	0	0	0	0	0	0	0	0	0	1	0	4	4	0	0	0	0	1	13	4	4	5	5	3	4	0	3	1	1	17	0	2	2	2	2	0	2	0	0	0	0	0	0	1	0	0	11	0	1
G	0	0	0	0	0	0	0	0	0	0	0	5	5	0	4	4	4	1	11	22	22	8	8	9	8	0	7	1	7	25	0	2	2	2	2	0	2	0	2	0	4	0	0	1	0	0	21	0	1
G	0	0	0	0	0	0	0	0	0	1	0	6	6	0	0	0	0	1	7	17	17	5	5	8	8	0	8	2	8	14	0	0	0	0	0	0	0	0	0	0	0	0	0	0	0	0	0	0	0
G	0	0	0	0	0	0	0	0	0	1	0	3	3	0	0	0	0	1	12	3	3	7	7	4	6	0	5	1	2	24	0	1	1	1	1	0	1	0	0	0	0	0	0	0	0	0	0	0	1
G	0	0	0	0	0	0	0	0	0	1	0	4	4	0	0	0	0	1	8	3	3	6	6	9	8	0	7	2	9	15	0	0	0	0	0	0	0	0	0	0	0	0	0	0	0	0	0	0	0
L	0	0	0	0	0	0	0	0	0	1	0	10	10	0	0	0	0	1	13	4	4	5	5	6	4	0	4	1	10	3	0	2	2	2	2	0	2	0	49	0	12	0	0	3	0	0	20	0	1
G	0	0	0	0	0	0	0	0	0	1	0	7	7	0	0	0	0	1	82	3	3	8	8	0	0	0	0	0	0	0	0	1	1	1	1	0	1	0	0	0	0	0	0	0	0	0	0	0	1
G	1	1	0	1	1	0	1	0	0	1	0	20	20	0	63	63	63	1	10	11	11	5	5	27	22	0	21	2	58	33	3	4	4	4	2	1	2	0	266	4	302	5	0	49	2	3	174	0	1
G	0	0	0	0	0	0	0	0	0	1	0	1	1	0	0	0	0	1	3	1	1	3	3	3	4	0	4	1	2	14	0	2	2	2	2	0	2	0	1	0	0	0	0	0	0	0	7	0	1
E	0	0	0	0	0	0	0	0	0	1	0	15	15	0	63	63	63	1	1	0	0	3	3	20	19	0	18	2	37	29	0	2	2	2	2	0	2	0	7	98	2	89	0	9	0	1572	54	0	1
E	0	0	0	0	0	0	0	1	1	1	1	28	28	0	222	222	222	1	1	0	0	5	5	6	6	0	5	1	4	24	0	3	3	3	2	1	2	1	1271	262	187	236	1	94	8	4424	162	0	1
E	0	0	0	0	0	0	0	0	0	1	0	35	35	0	199	199	199	1	10	0	0	4	4	4	5	0	4	1	3	23	0	14	14	14	2	12	2	24	828	316	344	212	0	34	10	4351	321	0	1
G	0	0	0	0	0	0	0	0	0	1	0	6	6	0	2	2	2	1	6	31	31	3	3	5	6	0	5	1	3	24	0	2	2	2	2	0	2	0	11	0	27	0	0	6	0	0	33	0	1
E	0	0	0	0	0	0	0	0	0	1	1	28	28	0	113	113	113	1	1	0	0	5	5	3	2	0	2	1	4	3	0	2	2	2	2	0	2	2	145	802	57	802	0	19	7	8935	73	0	1
G	0	0	0	0	0	0	0	0	0	1	0	7	7	0	1	1	1	1	11	17	17	6	6	22	20	0	19	2	36	31	0	2	2	2	2	0	2	0	5	0	0	0	0	3	0	0	23	0	1
E	0	0	0	0	0	0	0	0	0	1	1	20	20	0	177	177	177	1	3	3	3	4	4	7	4	0	3	1	1	15	2	2	2	2	2	0	2	0	52	123	63	246	0	32	7	4	85	0	1
E	0	0	0	0	0	0	0	0	0	1	0	20	20	0	156	156	156	1	1	0	0	3	3	5	6	0	6	1	4	16	0	2	2	2	2	0	2	0	28	747	2	572	0	10	0	4820	62	0	1
E	2	2	0	3	3	0	3	0	0	1	0	18	18	0	87	87	87	1	6	2	2	4	4	12	8	0	8	1	9	20	7	3	3	3	2	1	2	2	5	0	0	0	0	13	0	0	54	0	1
E	3	3	390	0	0	0	0	0	0	1	1	36	36	0	62	62	62	1	8	8	8	5	5	1108	18	0	17	2	32	2204	0	8	8	8	3	1	3	2	3907	263	23	26	1	82	20	59	367	0	1
E	0	0	0	0	0	0	0	0	0	1	1	15	15	0	24	24	24	1	7	5	5	4	4	7	35	0	34	1	4	49	1	4	4	4	2	1	2	2	214	0	43	0	0	34	4	0	167	0	1
E	2	2	0	3	3	0	3	0	0	1	0	18	18	0	49	49	49	1	6	2	2	4	4	12	8	0	7	1	6	19	6	3	3	3	2	1	2	2	5	0	0	0	0	13	0	0	54	0	1
G	0	0	0	0	0	0	0	0	0	1	0	6	6	0	0	0	0	1	4	1	1	3	3	25	20	0	19	2	77	33	0	1	1	1	1	0	1	0	0	0	0	0	0	0	0	0	6	0	1
G	0	0	0	0	0	0	0	0	0	1	0	7	7	0	0	0	0	1	3	21	21	5	5	25	21	0	20	2	72	38	0	0	0	0	0	0	0	0	0	0	0	0	0	0	0	0	0	0	0
E	1	1	2	1	1	0	1	0	0	1	0	10	10	0	0	0	0	1	4	1	1	5	5	6	4	0	4	1	10	3	0	2	2	2	2	0	2	0	60	0	75	0	0	4	0	0	23	0	1
E	1	1	3	1	1	0	1	0	0	1	1	21	21	0	29	29	29	1	7	5	5	4	4	8	31	0	31	1	10	4	1	4	4	4	2	1	2	2	104	3	54	3	0	24	6	1	196	0	1
E	1	1	0	1	1	0	1	1	1	1	0	18	18	0	8	8	8	1	7	1	1	3	3	5	6	0	6	1	4	22	0	5	5	5	2	2	2	4	95	29	25	1	1	13	3	2	144	0	1
G	0	0	0	0	0	0	0	0	0	1	0	14	14	0	84	84	84	1	7	17	17	5	5	8	8	0	7	1	5	26	1	2	2	2	2	0	2	0	2351	5	518	9	0	34	0	18	71	0	1
E	0	0	0	0	0	0	0	0	0	1	0	10	10	0	7	7	7	1	1	0	0	5	5	26	24	0	23	2	53	37	1	1	1	1	1	0	1	1	2947	4	0	0	0	26	4	12	58	0	1
E	0	0	0	0	0	0	0	0	0	1	0	3	3	0	1	1	1	1	3	11	11	7	7	5	5	0	4	1	3	24	0	2	2	2	2	0	2	0	0	0	0	0	0	1	0	0	13	0	1
E	0	0	0	0	0	0	0	0	0	1	0	4	4	0	0	0	0	1	10	1	1	5	5	3	4	0	3	1	1	16	0	2	2	2	2	0	2	0	3	0	2	0	0	2	0	0	13	0	1
G	0	0	0	0	0	0	0	0	0	1	0	9	9	0	5	5	5	1	7	34	34	7	7	3	4	0	4	1	2	18	0	2	2	2	2	0	2	0	2288	1	475	10	0	36	0	14	68	0	1
G	0	0	0	0	0	0	0	0	0	1	0	7	7	0	3	3	3	1	8	42	42	5	5	3	4	0	4	1	2	16	0	2	2	2	2	0	2	0	2288	2	467	10	0	26	0	15	66	0	1
G	0	0	0	0	0	0	0	0	0	1	0	15	15	0	2	2	2	1	7	34	34	7	7	9	5	0	5	1	20	3	1	2	2	2	2	0	2	0	108	5	47	7	0	20	2	2	56	0	1
G	0	0	0	0	0	0	0	0	0	1	0	3	3	0	3	3	3	1	3	11	11	3	3	27	26	0	25	2	53	37	0	2	2	2	2	0	2	0	13	5	1	0	0	1	0	0	20	0	1
E	0	0	0	0	0	0	0	0	0	1	0	20	20	0	120	120	120	1	10	0	0	4	4	3	4	0	4	1	2	19	0	2	2	2	2	0	2	0	25	191	11	176	0	16	0	3792	64	0	1
G	0	0	0	0	0	0	0	0	0	1	0	4	4	0	0	0	0	1	8	3	3	6	6	7	7	0	7	2	6	13	0	0	0	0	0	0	0	0	0	0	0	0	0	0	0	0	0	0	0
G	0	0	0	0	0	0	0	0	0	0	0	4	4	0	4	4	4	1	11	22	22	8	8	7	8	0	7	1	5	24	0	2	2	2	2	0	2	0	2	0	4	0	0	1	0	0	21	0	1
E	14	14	31	1	1	0	1	4	4	1	1	44	44	0	238	238	238	1	4	3	3	4	4	11	2	0	2	1	8	3	6	24	24	24	3	14	3	15	1017	1227	692	3384	0	47	22	2237	747	0	0
G	0	0	0	0	0	0	0	0	0	1	0	7	7	0	0	0	0	1	26	6	6	7	7	3	1	0	1	1	0	1	0	1	1	1	1	0	1	0	0	0	0	0	0	0	0	0	0	0	1
L	0	0	0	0	0	0	0	0	0	1	0	6	6	0	53	53	53	1	14	9	9	5	5	9	9	0	8	2	26	12	0	2	2	2	2	0	2	0	0	0	0	0	0	2	0	1	16	0	1
G	0	0	0	0	0	0	0	0	0	1	0	5	5	0	0	0	0	1	7	34	34	7	7	16	16	0	15	2	29	26	0	2	2	2	2	0	2	0	2844	1	1	5	0	16	0	15	54	0	1
E	4	4	26	0	0	0	0	0	0	1	0	34	34	0	17	17	17	1	6	1	1	6	6	9	5	0	5	1	19	3	0	8	8	8	2	2	2	5	244	293	152	1950	2	38	36	1838	283	0	1
G	0	0	0	0	0	0	0	0	0	1	0	4	4	0	0	0	0	1	26	6	6	7	7	3	4	0	3	1	1	15	0	1	1	1	1	0	1	0	0	0	0	0	0	0	0	0	0	0	1
G	0	0	0	0	0	0	0	0	0	1	0	3	3	0	0	0	0	1	26	6	6	7	7	4	5	0	4	1	3	22	0	1	1	1	1	0	1	0	0	0	0	0	0	0	0	0	0	0	1
E	4	4	26	0	0	0	0	0	0	1	0	24	24	0	10	10	10	1	6	1	1	6	6	6	4	0	4	1	16	3	0	7	7	7	3	4	3	4	214	36	131	5	2	30	36	7	226	0	1
E	0	0	0	0	0	0	0	0	0	1	1	17	17	0	197	197	197	1	16	26	26	4	4	3	4	0	4	1	2	19	0	2	2	2	2	0	2	0	39	35	19	69	0	28	6	576	73	0	1
G	0	0	0	0	0	0	0	0	0	1	0	7	7	0	3	3	3	1	9	11	11	5	5	8	6	0	5	1	4	25	0	2	2	2	2	0	2	0	9	0	26	0	0	13	0	0	37	0	1
G	0	0	0	0	0	0	0	0	0	1	0	8	8	0	0	0	0	1	17	47	47	7	7	0	0	0	0	0	1	0	1	0	0	0	0	0	0	0	0	0	0	0	0	0	0	0	0	0	0
G	0	0	0	0	0	0	0	0	0	1	0	4	4	0	0	0	0	1	7	17	17	5	5	7	8	0	8	2	9	16	0	0	0	0	0	0	0	0	0	0	0	0	0	0	0	0	0	0	0
E	0	0	0	0	0	0	0	0	0	1	0	18	18	0	156	156	156	1	1	0	0	3	3	5	6	0	6	1	4	16	0	2	2	2	2	0	2	0	28	181	2	173	0	10	0	3246	62	0	1
G	0	0	0	0	0	0	0	0	0	1	0	4	4	0	0	0	0	1	10	5	5	3	3	26	24	0	23	2	49	37	1	0	0	0	0	0	0	0	0	0	0	0	0	0	0	0	0	0	0
L	0	0	0	0	0	0	0	1	1	1	0	20	20	0	33	33	33	1	3	0	0	5	5	6	6	0	5	1	3	25	0	7	7	7	4	1	4	5	31	9	8	1	0	15	1	0	132	0	1
E	0	0	0	0	0	0	0	0	0	1	0	8	8	0	1	1	1	1	10	1	1	5	5	22	18	0	17	2	34	28	1	2	2	2	2	0	2	0	14	0	0	0	0	2	3	0	23	0	1
G	0	0	0	0	0	0	0	0	0	1	0	3	3	0	0	0	0	1	26	6	6	7	7	4	5	0	4	1	2	23	0	1	1	1	1	0	1	0	0	0	0	0	0	0	0	0	0	0	1
G	0	0	0	0	0	0	0	0	0	1	0	4	4	0	0	0	0	1	17	47	47	7	7	3	4	0	3	1	1	19	0	1	1	1	1	0	1	0	0	0	0	0	0	0	0	0	0	0	1
E	1	1	3	1	1	0	1	0	0	1	1	21	21	0	29	29	29	1	7	5	5	4	4	7	34	0	34	1	10	3	1	4	4	4	2	1	2	2	104	3	54	3	0	24	6	1	196	0	1
G	0	0	0	0	0	0	0	0	0	0	0	4	4	0	4	4	4	1	11	22	22	8	8	7	8	0	7	1	5	24	0	2	2	2	2	0	2	0	2	0	4	0	0	1	0	0	21	0	1
G	0	0	0	0	0	0	0	0	0	1	0	7	7	0	1	1	1	1	11	17	17	6	6	20	20	0	19	2	36	31	0	2	2	2	2	0	2	0	5	0	0	0	0	3	0	0	23	0	1
E	5	5	14	3	3	0	3	1	1	1	0	21	21	0	9	9	9	1	7	1	1	3	3	5	4	0	4	1	6	4	0	5	5	5	2	2	2	4	61	14	17	1	1	12	3	2	133	0	0
E	0	0	0	0	0	0	0	0	0	1	0	8	8	0	0	0	0	1	4	3	3	4	4	22	17	0	16	2	38	27	1	0	0	0	0	0	0	0	0	0	0	0	0	0	0	0	0	0	0
G	0	0	0	0	0	0	0	0	0	1	0	2	2	0	0	0	0	1	8	3	3	6	6	3	4	0	3	1	1	20	0	1	1	1	1	0	1	0	0	0	0	0	0	0	0	0	0	0	1
E	1	1	0	0	0	0	0	0	0	1	0	4	4	0	1	1	1	1	6	2	2	4	4	19	16	0	15	2	30	26	0	2	2	2	2	0	2	0	0	0	0	0	0	0	0	0	8	0	1
E	0	0	0	0	0	0	0	0	0	1	0	11	11	0	0	0	0	1	10	1	1	5	5	4	3	0	3	1	8	3	0	2	2	2	2	0	2	0	1	0	1	0	0	1	0	0	12	0	1
G	0	0	0	0	0	0	0	0	0	1	0	8	8	0	0	0	0	1	3	21	21	5	5	23	20	0	19	2	75	34	0	0	0	0	0	0	0	0	0	0	0	0	0	0	0	0	0	0	0
E	1	1	0	1	1	0	1	1	1	1	0	20	20	0	8	8	8	1	7	1	1	3	3	9	9	0	9	1	8	26	2	5	5	5	2	2	2	4	95	29	25	1	1	13	2	2	143	0	1
E	1	1	0	0	0	0	0	0	0	1	1	29	29	0	45	45	45	1	8	8	8	5	5	1091	4	0	4	1	2	2190	0	4	4	4	2	1	2	4	2655	216	556	25	1	88	23	50	254	0	1
G	0	0	0	0	0	0	0	0	0	1	0	1	1	0	0	0	0	1	10	5	5	3	3	5	6	0	5	1	3	24	0	1	1	1	1	0	1	0	0	0	0	0	0	0	0	0	0	0	1
E	0	0	0	0	0	0	0	0	0	1	0	24	24	0	212	212	212	1	4	10	10	5	5	6	7	0	7	1	6	17	0	5	5	5	2	1	2	3	45	1493	17	2494	0	27	1	2592	134	0	1
E	0	0	0	0	0	0	0	0	0	1	0	9	9	0	0	0	0	1	3	3	3	4	4	7	4	0	4	1	10	3	0	1	1	1	1	0	1	0	0	0	0	0	0	0	0	0	0	0	0
G	0	0	0	0	0	0	0	0	0	1	0	4	4	0	0	0	0	1	3	1	1	3	3	22	20	0	19	2	37	29	0	2	2	2	2	0	2	0	1	0	0	0	0	0	0	0	7	0	1
G	0	0	0	0	0	0	0	0	0	1	0	4	4	0	0	0	0	1	17	47	47	7	7	3	4	0	3	1	1	21	0	1	1	1	1	0	1	0	0	0	0	0	0	0	0	0	0	0	1
G	0	0	0	0	0	0	0	0	0	1	0	10	10	0	3	3	3	1	3	11	11	3	3	6	4	0	4	1	11	3	0	2	2	2	2	0	2	0	16	4	3	0	0	1	0	0	16	0	1
E	0	0	0	0	0	0	0	0	0	1	0	6	6	0	1	1	1	1	3	11	11	7	7	23	19	0	18	2	38	30	1	1	1	1	1	0	1	0	0	0	0	0	0	1	0	0	11	0	1
E	1	1	0	1	1	0	1	0	0	1	0	7	7	0	1	1	1	1	3	11	11	7	7	3	2	0	2	1	4	3	0	2	2	2	2	0	2	0	1	0	0	0	0	1	0	0	16	0	1
G	0	0	0	0	0	0	0	0	0	1	0	18	18	0	59	59	59	1	10	11	11	5	5	5	6	0	6	1	4	16	1	4	4	4	2	1	2	2	264	4	306	9	0	70	1	5	188	0	1
G	0	0	0	0	0	0	0	0	0	1	1	11	11	0	4	4	4	1	7	10	10	5	5	3	2	0	2	1	6	3	0	3	3	3	2	1	2	1	65	7	66	19	0	22	2	9	104	0	1
G	0	0	0	0	0	0	0	0	0	1	0	7	7	0	0	0	0	1	82	3	3	8	8	9	6	0	6	2	5	13	1	0	0	0	0	0	0	0	0	0	0	0	0	0	0	0	0	0	0
E	0	0	0	0	0	0	0	0	0	1	0	7	7	0	0	0	0	1	4	3	3	4	4	20	20	0	19	2	76	31	0	0	0	0	0	0	0	0	0	0	0	0	0	0	0	0	0	0	0
G	0	0	0	0	0	0	0	0	0	1	0	1	1	0	0	0	0	1	10	5	5	3	3	5	6	0	5	1	3	23	0	1	1	1	1	0	1	0	0	0	0	0	0	0	0	0	0	0	1
E	1	1	26	1	1	0	1	0	0	1	0	12	12	0	16	16	16	1	10	0	0	4	4	21	18	0	17	2	76	30	0	1	1	1	1	0	1	0	27	10	0	0	0	1	0	1	46	0	1
G	0	0	0	0	0	0	0	0	0	1	1	30	30	0	353	353	353	1	3	21	21	5	5	8	10	0	9	1	13	32	1	14	14	14	5	9	5	12	3068	29	237	33	0	121	4	48	770	0	1
G	0	0	0	0	0	0	0	0	0	1	0	3	3	0	0	0	0	1	7	10	10	5	5	19	19	0	18	2	57	34	0	0	0	0	0	0	0	0	0	0	0	0	0	0	0	0	0	0	0
G	0	0	0	0	0	0	0	0	0	1	0	5	5	0	0	0	0	1	8	3	3	6	6	7	5	0	5	2	3	12	1	0	0	0	0	0	0	0	0	0	0	0	0	0	0	0	0	0	0
G	0	0	0	0	0	0	0	0	0	1	0	17	17	0	59	59	59	1	10	11	11	5	5	5	6	0	5	1	3	17	0	4	4	4	2	1	2	2	265	4	308	9	0	70	1	5	188	0	1
G	0	0	0	0	0	0	0	0	0	1	0	8	8	0	0	0	0	1	3	21	21	5	5	24	24	0	23	2	53	35	1	0	0	0	0	0	0	0	0	0	0	0	0	0	0	0	0	0	0
E	1	1	17	1	1	0	1	0	0	1	0	11	11	0	14	14	14	1	10	0	0	4	4	18	16	0	15	2	63	29	0	1	1	1	1	0	1	0	27	10	0	0	0	1	0	1	46	0	1
G	0	0	0	0	0	0	0	0	0	1	0	7	7	0	0	0	0	1	3	21	21	5	5	2	1	0	1	1	1	1	0	0	0	0	0	0	0	0	0	0	0	0	0	0	0	0	0	0	0
E	0	0	0	0	0	0	0	0	0	1	1	20	20	0	176	176	176	1	3	3	3	4	4	5	4	0	3	1	1	18	2	2	2	2	2	0	2	0	52	72	63	144	0	32	7	4	85	0	1
G	0	0	0	0	0	0	0	0	0	1	0	3	3	0	3	3	3	1	3	11	11	3	3	3	4	0	3	1	1	15	0	2	2	2	2	0	2	0	19	5	3	0	0	1	0	0	15	0	1
G	0	0	0	0	0	0	0	0	0	1	0	9	9	0	5	5	5	1	7	34	34	7	7	3	4	0	3	1	1	18	0	2	2	2	2	0	2	0	2289	5	475	10	0	36	0	15	68	0	1
L	2	2	0	3	3	0	3	0	0	1	0	10	10	0	10	10	10	1	4	1	1	4	4	30	25	0	24	2	61	40	1	2	2	2	1	1	1	1	0	0	0	0	0	0	0	0	14	0	1
L	4	4	0	4	4	0	4	0	0	1	0	32	32	0	143	143	143	1	4	1	1	4	4	6	6	0	5	1	6	24	0	6	6	6	2	1	2	5	265	2124	187	1	0	36	7	6	216	0	1
G	0	0	0	0	0	0	0	0	0	1	0	7	7	0	4	4	4	1	8	42	42	5	5	22	19	0	18	2	53	31	0	2	2	2	2	0	2	0	2948	2	0	10	0	16	0	15	57	0	1
G	0	0	0	0	0	0	0	0	0	1	0	7	7	0	0	0	0	1	7	17	17	5	5	13	14	0	13	2	21	23	0	0	0	0	0	0	0	0	0	0	0	0	0	0	0	0	0	0	0
E	3	3	68	0	0	0	0	0	0	0	1	37	37	0	75	75	75	1	8	8	8	5	5	1118	20	0	19	2	61	2214	1	8	8	8	3	1	3	2	3920	234	22	38	1	83	20	64	363	0	1
G	1	1	0	1	1	0	1	0	0	1	0	19	19	0	70	70	70	1	10	11	11	5	5	23	20	0	19	2	46	31	0	4	4	4	2	1	2	0	266	4	302	5	0	49	2	3	174	0	1
G	0	0	0	0	0	0	0	0	0	1	0	7	7	0	1	1	1	1	11	17	17	6	6	3	4	0	3	1	1	14	0	2	2	2	2	0	2	0	4	0	0	0	0	3	0	0	24	0	1
G	0	0	0	0	0	0	0	0	0	1	0	4	4	0	0	0	0	1	10	5	5	3	3	27	24	0	23	2	54	40	1	0	0	0	0	0	0	0	0	0	0	0	0	0	0	0	0	0	0
E	1	1	22	1	1	0	1	0	0	1	0	14	14	0	7	7	7	1	10	0	0	4	4	18	17	0	16	2	68	29	0	1	1	1	1	0	1	0	27	10	0	0	0	3	0	2	46	0	1
G	0	0	0	0	0	0	0	0	0	0	0	4	4	0	4	4	4	1	11	22	22	8	8	8	8	0	7	1	6	26	0	2	2	2	2	0	2	0	2	0	4	0	0	1	0	0	21	0	1
G	0	0	0	0	0	0	0	0	0	1	0	1	1	0	0	0	0	1	10	5	5	3	3	5	6	0	5	1	3	23	0	1	1	1	1	0	1	0	0	0	0	0	0	0	0	0	0	0	1
G	0	0	0	0	0	0	0	0	0	1	0	6	6	0	0	0	0	1	7	17	17	5	5	13	12	0	11	2	25	20	1	0	0	0	0	0	0	0	0	0	0	0	0	0	0	0	0	0	0
L	0	0	0	0	0	0	0	1	1	1	0	22	22	0	64	64	64	1	3	0	0	5	5	4	5	0	4	1	2	22	0	7	7	7	4	1	4	5	31	9	8	1	0	15	1	0	132	0	1
G	0	0	0	0	0	0	0	0	0	1	0	4	4	0	0	0	0	1	4	1	1	3	3	32	26	0	25	2	57	44	1	1	1	1	1	0	1	0	0	0	0	0	0	0	0	0	6	0	1
G	0	0	0	0	0	0	0	0	0	1	0	1	1	0	0	0	0	1	10	5	5	3	3	5	6	0	5	1	3	24	0	1	1	1	1	0	1	0	0	0	0	0	0	0	0	0	0	0	1
G	0	0	0	0	0	0	0	0	0	1	0	1	1	0	0	0	0	1	4	1	1	3	3	5	6	0	5	1	3	24	0	2	2	2	2	0	2	0	0	0	0	0	0	0	0	0	5	0	1
G	0	0	0	0	0	0	0	0	0	1	0	5	5	0	0	0	0	1	12	3	3	7	7	7	8	0	8	2	7	13	0	0	0	0	0	0	0	0	0	0	0	0	0	0	0	0	0	0	0
E	1	1	180	1	1	0	1	0	0	1	0	13	13	0	10	10	10	1	10	0	0	4	4	24	20	0	19	2	46	30	1	1	1	1	1	0	1	0	27	11	0	0	0	1	0	1	46	0	1
E	0	0	0	0	0	0	0	0	0	1	0	6	6	0	1	1	1	1	3	11	11	7	7	9	8	0	7	1	6	27	0	2	2	2	2	0	2	0	0	0	0	0	0	1	0	0	13	0	1
G	0	0	0	0	0	0	0	0	0	1	0	1	1	0	0	0	0	1	3	1	1	3	3	3	4	0	3	1	1	15	0	2	2	2	2	0	2	0	1	0	0	0	0	0	0	0	7	0	1
G	0	0	0	0	0	0	0	0	0	1	0	5	5	0	0	0	0	1	7	10	10	5	5	19	15	0	14	2	35	25	1	0	0	0	0	0	0	0	0	0	0	0	0	0	0	0	0	0	0
G	0	0	0	0	0	0	0	0	0	1	0	13	13	0	82	82	82	1	7	17	17	5	5	9	9	0	8	1	6	27	0	2	2	2	2	0	2	0	2348	1	516	9	0	34	0	17	69	0	1
E	0	0	0	0	0	0	0	1	1	1	1	21	21	0	120	120	120	1	1	0	0	5	5	8	8	0	7	1	7	25	0	3	3	3	2	1	2	1	1175	13	175	28	1	84	8	56	154	0	1
L	0	0	0	0	0	0	0	0	0	1	0	4	4	0	0	0	0	1	13	4	4	5	5	4	4	0	4	1	2	14	0	2	2	2	2	0	2	0	0	0	0	0	0	1	0	0	11	0	1
G	0	0	0	0	0	0	0	0	0	1	0	10	10	0	4	4	4	1	7	34	34	7	7	18	15	0	14	2	31	29	0	2	2	2	2	0	2	0	2856	1	9	10	0	28	0	15	61	0	1
E	1	1	0	1	1	0	1	0	0	1	0	6	6	0	2	2	2	1	4	1	1	5	5	3	4	0	4	1	1	14	1	2	2	2	2	0	2	0	54	0	79	0	0	5	0	0	15	0	1
E	0	0	0	0	0	0	0	0	0	1	0	23	23	0	216	216	216	1	4	10	10	5	5	3	4	0	4	1	2	14	0	5	5	5	2	1	2	3	45	1872	17	4801	0	27	1	4963	133	0	1
L	4	4	0	5	5	0	5	0	0	1	0	33	33	0	143	143	143	1	4	1	1	4	4	6	5	0	4	1	6	23	0	6	6	6	2	1	2	5	266	1429	188	1	0	37	7	6	217	0	1
E	3	3	10	0	0	0	0	0	0	1	0	29	29	0	111	111	111	1	4	10	10	5	5	6	4	0	4	1	10	3	0	5	5	5	2	1	2	3	52	1179	27	3351	0	19	1	3295	128	0	1
G	0	0	0	0	0	0	0	0	0	1	0	11	11	0	4	4	4	1	6	31	31	3	3	25	20	0	19	2	75	33	0	1	1	1	1	0	1	0	35	0	10	0	0	4	0	1	37	0	1
G	1	1	0	1	1	0	1	0	0	1	0	19	19	0	58	58	58	1	10	11	11	5	5	30	22	0	21	2	64	36	2	4	4	4	2	1	2	0	266	4	302	5	0	49	2	3	174	0	1
E	0	0	0	0	0	0	0	1	1	1	1	26	26	0	176	176	176	1	4	3	3	4	4	6	6	0	5	1	4	23	0	13	13	13	3	9	3	5	3037	1208	743	1759	0	42	14	634	330	0	1
G	0	0	0	0	0	0	0	0	0	1	0	4	4	0	3	3	3	1	3	11	11	3	3	3	4	0	4	1	2	14	0	2	2	2	2	0	2	0	19	5	3	0	0	1	0	0	15	0	1
E	0	0	0	0	0	0	0	1	1	1	1	26	26	0	221	221	221	1	1	0	0	5	5	10	8	0	7	1	8	25	0	3	3	3	2	1	2	1	1175	48	175	133	1	84	8	963	154	0	1
G	0	0	0	0	0	0	0	0	0	1	0	9	9	0	5	5	5	1	7	34	34	7	7	3	4	0	3	1	1	15	0	2	2	2	2	0	2	0	2289	5	475	10	0	36	0	15	68	0	1
E	1	1	0	1	1	0	1	0	0	1	0	4	4	0	2	2	2	1	4	1	1	5	5	3	4	0	4	1	2	14	0	2	2	2	2	0	2	0	54	0	79	0	0	5	0	0	15	0	1
G	0	0	0	0	0	0	0	0	0	1	0	5	5	0	3	3	3	1	3	11	11	3	3	28	22	0	21	2	63	31	2	2	2	2	2	0	2	0	13	5	1	0	0	1	0	0	19	0	1
L	0	0	0	0	0	0	0	0	0	1	0	11	11	0	0	0	0	1	13	4	4	5	5	7	4	0	4	1	11	3	1	2	2	2	2	0	2	0	49	0	12	0	0	3	0	0	20	0	1
G	0	0	0	0	0	0	0	0	0	1	0	10	10	0	3	3	3	1	3	11	11	3	3	7	4	0	4	1	13	3	0	2	2	2	2	0	2	0	16	4	3	0	0	1	0	0	16	0	1
E	1	1	0	1	1	0	1	0	0	1	0	5	5	0	2	2	2	1	4	1	1	5	5	22	18	0	17	2	44	29	0	2	2	2	2	0	2	0	67	0	0	0	0	3	0	0	20	0	1
G	0	0	0	0	0	0	0	0	0	1	0	4	4	0	0	0	0	1	17	47	47	7	7	3	5	0	4	1	2	18	0	1	1	1	1	0	1	0	0	0	0	0	0	0	0	0	0	0	1
E	1	1	0	0	0	0	0	0	0	1	0	6	6	0	1	1	1	1	6	2	2	4	4	20	19	0	18	2	40	25	3	2	2	2	2	0	2	0	0	0	0	0	0	0	0	0	8	0	1
G	0	0	0	0	0	0	0	0	0	1	0	8	8	0	0	0	0	1	9	11	11	5	5	23	20	0	19	2	77	34	0	0	0	0	0	0	0	0	0	0	0	0	0	0	0	0	0	0	0
E	2	2	0	3	3	0	3	0	0	1	0	18	18	0	47	47	47	1	6	2	2	4	4	12	8	0	7	1	9	19	6	3	3	3	2	1	2	2	5	0	0	0	0	13	0	0	54	0	1
E	3	3	0	1	1	0	1	1	1	1	0	38	38	0	218	218	218	1	4	9	9	9	9	8	10	0	9	1	4	28	2	7	7	7	2	1	2	6	636	645	231	619	0	21	9	2769	267	0	1
L	0	0	0	0	0	0	0	0	0	1	0	3	3	0	0	0	0	1	13	4	4	5	5	3	4	0	3	1	1	15	0	2	2	2	2	0	2	0	0	0	0	0	0	1	0	0	11	0	1
E	0	0	0	0	0	0	0	0	0	1	1	18	18	0	199	199	199	1	16	26	26	4	4	3	4	0	4	1	2	16	0	2	2	2	2	0	2	0	39	35	19	69	0	28	6	556	73	0	1
E	0	0	0	0	0	0	0	0	0	1	0	7	7	0	1	1	1	1	3	11	11	7	7	22	18	0	17	2	64	32	0	1	1	1	1	0	1	0	0	0	0	0	0	1	0	0	11	0	1
G	0	0	0	0	0	0	0	0	0	1	0	9	9	0	4	4	4	1	6	31	31	3	3	22	19	0	18	2	62	34	0	1	1	1	1	0	1	0	35	0	10	0	0	4	0	1	37	0	1
G	0	0	0	0	0	0	0	0	0	1	0	6	6	0	0	0	0	1	82	3	3	8	8	4	3	0	3	2	2	10	0	0	0	0	0	0	0	0	0	0	0	0	0	0	0	0	0	0	0
E	0	0	0	0	0	0	0	0	0	1	0	8	8	0	0	0	0	1	4	9	9	9	9	25	21	0	20	2	79	33	0	0	0	0	0	0	0	0	0	0	0	0	0	0	0	0	0	0	0
G	0	0	0	0	0	0	0	0	0	1	0	7	7	0	0	0	0	1	9	11	11	5	5	27	26	0	25	2	55	40	1	0	0	0	0	0	0	0	0	0	0	0	0	0	0	0	0	0	0
L	0	0	0	0	0	0	0	1	1	1	0	21	21	0	63	63	63	1	3	0	0	5	5	4	5	0	4	1	4	22	0	8	8	8	5	1	5	5	36	9	8	1	0	15	1	0	156	0	1
G	0	0	0	0	0	0	0	0	0	1	0	9	9	0	0	0	0	1	9	11	11	5	5	27	21	0	20	2	76	34	1	0	0	0	0	0	0	0	0	0	0	0	0	0	0	0	0	0	0
E	0	0	0	0	0	0	0	0	0	1	1	25	25	0	212	212	212	1	16	26	26	4	4	7	5	0	5	1	18	3	0	2	2	2	2	0	2	0	42	111	20	222	0	17	0	3468	68	0	1
G	0	0	0	0	0	0	0	0	0	1	0	14	14	0	84	84	84	1	7	17	17	5	5	9	8	0	7	1	5	25	0	2	2	2	2	0	2	0	2351	5	518	9	0	34	0	18	71	0	1
L	0	0	0	0	0	0	0	0	0	0	0	3	3	0	2	2	2	1	13	4	4	5	5	1	10	0	10	2	0	33	0	2	2	2	2	0	2	0	6	0	0	0	0	1	0	0	19	0	1
E	1	1	174	1	1	0	1	0	0	1	0	13	13	0	7	7	7	1	10	0	0	4	4	21	18	0	17	2	37	30	1	1	1	1	1	0	1	0	27	11	0	0	0	3	0	2	45	0	1
E	0	0	0	0	0	0	0	2	2	1	1	31	31	0	182	182	182	1	4	3	3	4	4	5	6	0	5	1	3	24	0	16	16	16	3	11	3	8	3064	1134	741	1681	0	49	14	636	406	0	1
E	0	0	0	0	0	0	0	0	0	1	0	6	6	0	0	0	0	1	6	1	1	6	6	20	20	0	19	2	49	27	0	3	3	3	3	0	3	0	11	5	0	0	0	0	0	0	38	0	1
E	0	0	0	0	0	0	0	0	0	1	0	10	10	0	65	65	65	1	3	3	3	4	4	17	19	0	18	2	31	25	1	2	2	2	2	0	2	0	29	0	1	0	0	17	0	1	41	0	1
E	0	0	0	0	0	0	0	1	1	1	1	25	25	0	257	257	257	1	1	0	0	5	5	5	6	0	5	1	3	24	0	3	3	3	2	1	2	1	1253	217	187	233	1	84	8	4270	156	0	1
E	0	0	0	0	0	0	0	0	0	1	0	11	11	0	0	0	0	1	10	1	1	5	5	5	3	0	3	1	8	3	0	2	2	2	2	0	2	0	1	0	1	0	0	1	0	0	12	0	1
L	0	0	0	0	0	0	0	0	0	1	0	5	5	0	0	0	0	1	13	4	4	5	5	5	6	0	6	1	4	16	0	2	2	2	2	0	2	0	0	0	0	0	0	1	0	0	11	0	1
L	0	0	0	0	0	0	0	0	0	1	0	3	3	0	0	0	0	1	13	4	4	5	5	3	4	0	3	1	1	15	0	2	2	2	2	0	2	0	0	0	0	0	0	1	0	0	11	0	1
G	0	0	0	0	0	0	0	0	0	1	1	10	10	0	3	3	3	1	7	10	10	5	5	9	8	0	7	1	5	25	0	3	3	3	2	1	2	1	2232	7	327	19	0	33	0	21	128	0	1
G	0	0	0	0	0	0	0	0	0	1	0	7	7	0	0	0	0	1	82	3	3	8	8	10	9	0	9	2	8	16	1	0	0	0	0	0	0	0	0	0	0	0	0	0	0	0	0	0	0
E	0	0	0	0	0	0	0	0	0	1	0	19	19	0	6	6	6	1	6	1	1	6	6	3	4	0	4	1	2	14	0	9	9	9	3	6	3	6	190	40	43	0	0	46	3	0	294	0	1
E	0	0	0	0	0	0	0	0	0	1	0	10	10	0	7	7	7	1	1	0	0	5	5	31	25	0	24	2	55	38	1	1	1	1	1	0	1	1	2947	4	0	0	0	26	4	12	58	0	1
E	1	1	2	1	1	0	1	0	0	1	0	10	10	0	0	0	0	1	4	1	1	5	5	6	4	0	4	1	14	3	0	2	2	2	2	0	2	0	60	0	75	0	0	4	0	0	23	0	1
L	0	0	0	0	0	0	0	0	0	1	0	5	5	0	53	53	53	1	14	9	9	5	5	2	3	0	3	1	1	13	0	2	2	2	2	0	2	0	0	0	0	0	0	3	0	1	18	0	1
G	0	0	0	0	0	0	0	0	0	1	0	3	3	0	0	0	0	1	10	5	5	3	3	8	8	0	7	1	6	26	0	1	1	1	1	0	1	0	0	0	0	0	0	0	0	0	0	0	1
G	0	0	0	0	0	0	0	0	0	1	0	3	3	0	0	0	0	1	12	3	3	7	7	3	4	0	3	1	1	15	0	1	1	1	1	0	1	0	0	0	0	0	0	0	0	0	0	0	1
G	0	0	0	0	0	0	0	0	0	1	0	4	4	0	0	0	0	1	12	3	3	7	7	4	4	0	3	1	1	17	0	1	1	1	1	0	1	0	0	0	0	0	0	0	0	0	0	0	1
G	0	0	0	0	0	0	0	0	0	1	0	6	6	0	0	0	0	1	12	3	3	7	7	0	0	0	0	0	0	0	0	1	1	1	1	0	1	0	0	0	0	0	0	0	0	0	0	0	1
E	0	0	0	0	0	0	0	0	0	1	0	5	5	0	0	0	0	1	10	1	1	5	5	3	4	0	4	1	1	17	1	2	2	2	2	0	2	0	3	0	2	0	0	2	0	0	13	0	1
G	0	0	0	0	0	0	0	0	0	1	0	6	6	0	0	0	0	1	7	10	10	5	5	22	18	0	17	2	38	31	1	0	0	0	0	0	0	0	0	0	0	0	0	0	0	0	0	0	0
G	1	1	0	0	0	0	0	0	0	1	0	6	6	0	1	1	1	1	10	5	5	3	3	3	2	0	2	1	4	3	0	2	2	2	2	0	2	0	2	0	4	0	0	1	0	0	16	0	1
E	0	0	0	0	0	0	0	0	0	1	1	20	20	0	187	187	187	1	3	3	3	4	4	6	4	0	3	1	1	17	2	2	2	2	2	0	2	0	59	123	63	246	0	32	7	4	86	0	1
L	4	4	0	4	4	0	4	0	0	1	0	32	32	0	143	143	143	1	4	1	1	4	4	6	5	0	5	1	8	22	0	6	6	6	2	1	2	5	261	1396	184	1	0	37	7	6	217	0	1
E	0	0	0	0	0	0	0	0	0	1	0	7	7	0	13	13	13	1	1	0	0	5	5	18	18	0	17	2	67	30	0	1	1	1	1	0	1	1	3073	4	0	0	0	27	4	12	60	0	1
G	0	0	0	0	0	0	0	0	0	1	1	12	12	0	35	35	35	1	3	21	21	5	5	6	8	0	7	1	5	25	0	4	4	4	4	0	4	1	762	15	66	6	0	54	0	8	115	0	1
G	0	0	0	0	0	0	0	0	0	1	0	8	8	0	3	3	3	1	8	42	42	5	5	3	4	0	4	1	1	14	1	2	2	2	2	0	2	0	2288	2	467	10	0	26	0	15	66	0	1
E	3	3	29	0	0	0	0	0	0	1	0	35	35	0	193	193	193	1	8	8	8	5	5	1095	4	0	4	1	17	1091	0	3	3	3	2	1	2	1	212	809	139	63	0	32	2	1470	154	0	1
G	0	0	0	0	0	0	0	0	0	1	0	6	6	0	3	3	3	1	3	11	11	3	3	28	21	0	20	2	63	32	1	2	2	2	2	0	2	0	13	5	1	0	0	1	0	0	19	0	1
G	0	0	0	0	0	0	0	0	0	1	0	7	7	0	0	0	0	1	17	47	47	7	7	0	0	0	0	0	0	0	0	1	1	1	1	0	1	0	0	0	0	0	0	0	0	0	0	0	1
E	0	0	0	0	0	0	0	0	0	1	0	18	18	0	124	124	124	1	4	10	10	5	5	19	14	0	12	2	43	23	0	2	2	2	2	0	2	0	32	439	3	1141	0	14	1	1203	53	0	1
G	0	0	0	0	0	0	0	0	0	1	0	9	9	0	7	7	7	1	6	31	31	3	3	26	23	0	22	2	44	35	1	1	1	1	1	0	1	0	30	0	8	0	0	3	0	1	35	0	1
G	0	0	0	0	0	0	0	0	0	1	0	2	2	0	0	0	0	1	8	3	3	6	6	3	4	0	3	1	1	20	0	1	1	1	1	0	1	0	0	0	0	0	0	0	0	0	0	0	1
G	0	0	0	0	0	0	0	0	0	1	0	10	10	0	7	7	7	1	6	31	31	3	3	28	25	0	24	2	55	39	1	1	1	1	1	0	1	0	30	0	8	0	0	3	0	1	35	0	1
G	0	0	0	0	0	0	0	0	0	1	0	6	6	0	2	2	2	1	6	31	31	3	3	5	6	0	5	1	3	23	0	2	2	2	2	0	2	0	11	0	27	0	0	6	0	0	33	0	1
E	0	0	0	0	0	0	0	0	0	1	0	15	15	0	48	48	48	1	1	0	0	3	3	21	19	0	18	2	38	29	0	2	2	2	2	0	2	0	7	45	2	37	0	9	0	303	54	0	1
E	0	0	0	0	0	0	0	0	0	1	0	8	8	0	1	1	1	1	10	1	1	5	5	27	21	0	20	2	43	31	2	2	2	2	2	0	2	0	19	0	0	0	0	2	3	0	23	0	1
L	4	4	0	5	5	0	5	0	0	1	0	32	32	0	143	143	143	1	4	1	1	4	4	6	6	0	5	1	6	23	0	6	6	6	2	1	2	5	265	2090	187	1	0	36	7	6	216	0	1
E	8	8	19	0	0	0	0	1	1	1	0	42	42	0	210	210	210	1	4	9	9	9	9	5	7	0	7	1	5	3	0	8	8	8	3	1	3	6	678	403	516	381	0	15	12	2939	298	0	0
G	0	0	0	0	0	0	0	0	0	1	0	4	4	0	0	0	0	1	82	3	3	8	8	3	4	0	4	1	2	20	0	1	1	1	1	0	1	0	0	0	0	0	0	0	0	0	0	0	1
E	0	0	0	0	0	0	0	0	0	1	0	21	21	0	5	5	5	1	6	1	1	6	6	23	19	0	18	2	56	30	0	4	4	4	2	2	2	0	43	452	4	2288	0	8	2	2315	91	0	1
G	0	0	0	0	0	0	0	0	0	1	0	18	18	0	58	58	58	1	10	11	11	5	5	5	6	0	6	1	3	16	1	4	4	4	2	1	2	2	264	4	306	9	0	70	1	5	189	0	1
G	0	0	0	0	0	0	0	0	0	1	0	6	6	0	0	0	0	1	26	6	6	7	7	10	8	0	8	2	9	17	1	0	0	0	0	0	0	0	0	0	0	0	0	0	0	0	0	0	0
E	0	0	0	0	0	0	0	0	0	1	1	27	27	0	111	111	111	1	1	0	0	5	5	3	2	0	2	1	4	3	0	2	2	2	2	0	2	2	145	802	57	802	0	19	7	8740	73	0	1
G	0	0	0	0	0	0	0	0	0	1	0	5	5	0	0	0	0	1	3	21	21	5	5	21	20	0	19	2	73	33	0	0	0	0	0	0	0	0	0	0	0	0	0	0	0	0	0	0	0
E	0	0	0	0	0	0	0	0	0	1	0	5	5	0	0	0	0	1	7	1	1	3	3	18	15	0	14	2	29	25	1	1	1	1	1	0	1	0	48	0	0	0	0	8	0	0	15	0	1
L	2	2	0	3	3	0	3	0	0	1	0	10	10	0	10	10	10	1	4	1	1	4	4	30	25	0	24	2	65	39	1	2	2	2	1	1	1	1	0	0	0	0	0	0	0	0	14	0	1
G	0	0	0	0	0	0	0	0	0	1	0	6	6	0	0	0	0	1	7	17	17	5	5	13	11	0	11	2	12	22	2	0	0	0	0	0	0	0	0	0	0	0	0	0	0	0	0	0	0
G	0	0	0	0	0	0	0	0	0	1	0	5	5	0	0	0	0	1	7	17	17	5	5	13	12	0	11	2	15	20	1	0	0	0	0	0	0	0	0	0	0	0	0	0	0	0	0	0	0
E	1	1	0	0	0	0	0	0	0	1	1	35	35	0	66	66	66	1	8	8	8	5	5	1091	4	0	3	1	1	2194	0	7	7	7	3	1	3	6	2793	241	734	28	2	104	23	53	336	0	1
G	0	0	0	0	0	0	0	0	0	1	0	14	14	0	2	2	2	1	7	34	34	7	7	7	4	0	4	1	10	3	0	2	2	2	2	0	2	0	108	5	47	7	0	20	2	2	56	0	1
G	0	0	0	0	0	0	0	0	0	1	0	5	5	0	0	0	0	1	82	3	3	8	8	4	4	0	4	2	4	11	0	0	0	0	0	0	0	0	0	0	0	0	0	0	0	0	0	0	0
E	0	0	0	0	0	0	0	0	0	1	0	4	4	0	0	0	0	1	10	1	1	5	5	3	4	0	3	1	1	18	0	2	2	2	2	0	2	0	3	0	2	0	0	2	0	0	13	0	1
G	0	0	0	0	0	0	0	0	0	1	0	13	13	0	57	57	57	1	7	17	17	5	5	7	5	0	4	1	2	21	0	4	4	4	2	1	2	2	2509	28	571	834	0	42	2	26	185	0	1
E	3	3	128	4	4	0	4	0	0	1	0	20	20	0	50	50	50	1	6	2	2	4	4	12	8	0	8	1	9	21	7	3	3	3	2	1	2	2	5	0	0	0	0	13	0	0	54	0	1
E	0	0	0	0	0	0	0	0	0	1	0	7	7	0	1	1	1	1	3	11	11	7	7	19	16	0	15	2	70	29	0	1	1	1	1	0	1	0	0	0	0	0	0	1	0	0	11	0	1
G	0	0	0	0	0	0	0	0	0	1	0	7	7	0	0	0	0	1	9	11	11	5	5	31	27	0	26	2	58	42	1	0	0	0	0	0	0	0	0	0	0	0	0	0	0	0	0	0	0
G	0	0	0	0	0	0	0	0	0	1	0	9	9	0	1	1	1	1	11	17	17	6	6	26	22	0	21	2	68	34	2	2	2	2	2	0	2	0	5	0	0	0	0	3	0	0	23	0	1
G	0	0	0	0	0	0	0	0	0	1	0	10	10	0	3	3	3	1	9	11	11	5	5	3	2	0	2	1	4	3	0	2	2	2	2	0	2	0	7	0	9	0	0	11	0	0	41	0	1
G	0	0	0	0	0	0	0	0	0	1	0	1	1	0	0	0	0	1	10	5	5	3	3	5	6	0	5	1	3	21	0	1	1	1	1	0	1	0	0	0	0	0	0	0	0	0	0	0	1
G	0	0	0	0	0	0	0	0	0	1	0	8	8	0	3	3	3	1	8	42	42	5	5	3	4	0	4	1	1	14	1	2	2	2	2	0	2	0	2288	2	467	10	0	26	0	15	66	0	1
L	0	0	0	0	0	0	0	1	1	1	0	23	23	0	60	60	60	1	3	0	0	5	5	7	5	0	4	1	3	23	2	8	8	8	5	1	5	5	36	9	8	1	0	15	1	0	148	0	1
L	0	0	0	0	0	0	0	0	0	1	0	5	5	0	53	53	53	1	14	9	9	5	5	2	4	0	3	1	1	14	0	2	2	2	2	0	2	0	0	0	0	0	0	3	0	1	18	0	1
L	4	4	10	5	5	0	5	0	0	1	0	33	33	0	141	141	141	1	4	1	1	4	4	4	2	0	2	1	8	3	0	7	7	7	2	1	2	7	121	1133	61	1	0	14	3	5	200	0	1
G	1	1	0	0	0	0	0	0	0	1	0	6	6	0	1	1	1	1	10	5	5	3	3	3	2	0	2	1	4	3	0	2	2	2	2	0	2	0	2	0	4	0	0	1	0	0	16	0	1
G	0	0	0	0	0	0	0	0	0	1	1	11	11	0	4	4	4	1	7	10	10	5	5	3	2	0	2	1	4	3	0	3	3	3	2	1	2	1	65	7	66	19	0	22	2	9	104	0	1
G	0	0	0	0	0	0	0	0	0	1	0	2	2	0	0	0	0	1	8	3	3	6	6	3	4	0	3	1	1	21	0	1	1	1	1	0	1	0	0	0	0	0	0	0	0	0	0	0	1
E	0	0	0	0	0	0	0	0	0	1	1	14	14	0	24	24	24	1	7	5	5	4	4	4	26	0	25	1	1	37	1	4	4	4	2	1	2	2	214	0	43	0	0	34	4	0	167	0	1
E	1	1	0	1	1	0	1	0	0	1	0	6	6	0	2	2	2	1	4	1	1	5	5	19	17	0	16	2	30	29	0	2	2	2	2	0	2	0	67	0	0	0	0	3	0	0	20	0	1
E	4	4	12	2	2	0	2	1	1	1	0	19	19	0	8	8	8	1	7	1	1	3	3	5	4	0	4	1	6	4	0	5	5	5	2	2	2	4	61	14	17	1	1	12	3	2	128	0	1
G	0	0	0	0	0	0	0	0	0	1	0	4	4	0	0	0	0	1	7	10	10	5	5	22	21	0	20	2	65	30	0	0	0	0	0	0	0	0	0	0	0	0	0	0	0	0	0	0	0
G	0	0	0	0	0	0	0	0	0	1	0	2	2	0	0	0	0	1	4	1	1	3	3	7	8	0	7	1	6	27	0	2	2	2	2	0	2	0	0	0	0	0	0	0	0	0	5	0	1
E	14	14	31	1	1	0	1	4	4	1	1	45	45	0	240	240	240	1	4	3	3	4	4	9	4	0	4	1	24	3	1	24	24	24	3	14	3	15	1017	1234	692	3390	0	47	22	2238	737	0	0
E	3	3	128	4	4	0	4	0	0	1	0	19	19	0	49	49	49	1	6	2	2	4	4	12	8	0	7	1	9	22	7	3	3	3	2	1	2	2	5	0	0	0	0	13	0	0	54	0	1
G	0	0	0	0	0	0	0	0	0	1	0	14	14	0	2	2	2	1	7	34	34	7	7	8	5	0	5	1	20	3	0	2	2	2	2	0	2	0	108	5	47	7	0	20	2	2	56	0	1
G	0	0	0	0	0	0	0	0	0	1	0	4	4	0	0	0	0	1	17	47	47	7	7	3	4	0	3	1	1	18	0	1	1	1	1	0	1	0	0	0	0	0	0	0	0	0	0	0	1
E	0	0	0	0	0	0	0	1	1	1	1	28	28	0	173	173	173	1	4	3	3	4	4	8	6	0	5	1	6	24	0	11	11	11	3	7	3	5	3013	1133	739	1291	0	43	13	245	294	0	1
E	0	0	0	0	0	0	0	0	0	1	1	14	14	0	24	24	24	1	7	5	5	4	4	4	23	0	23	1	2	36	1	4	4	4	2	1	2	2	214	0	43	0	0	34	4	0	167	0	1
G	0	0	0	0	0	0	0	0	0	0	0	2	2	0	0	0	0	1	11	22	22	8	8	21	19	0	18	2	73	32	0	0	0	0	0	0	0	0	0	0	0	0	0	0	0	0	0	0	0
G	0	0	0	0	0	0	0	0	0	1	0	3	3	0	3	3	3	1	3	11	11	3	3	21	20	0	19	2	41	30	0	2	2	2	2	0	2	0	13	5	1	0	0	1	0	0	20	0	1
L	0	0	0	0	0	0	0	0	0	1	0	10	10	0	0	0	0	1	13	4	4	5	5	7	4	0	4	1	13	3	0	2	2	2	2	0	2	0	49	0	12	0	0	3	0	0	20	0	1
G	0	0	0	0	0	0	0	0	0	1	0	3	3	0	3	3	3	1	3	11	11	3	3	26	22	0	21	2	61	38	0	2	2	2	2	0	2	0	13	5	1	0	0	1	0	0	19	0	1
G	0	0	0	0	0	0	0	0	0	1	0	7	7	0	0	0	0	1	17	47	47	7	7	0	0	0	0	0	0	0	0	1	1	1	1	0	1	0	0	0	0	0	0	0	0	0	0	0	1
G	1	1	0	1	1	0	1	0	0	1	0	18	18	0	58	58	58	1	10	11	11	5	5	24	22	0	21	2	45	36	0	4	4	4	2	1	2	0	266	4	299	5	0	49	1	3	172	0	1
L	4	4	10	5	5	0	5	0	0	1	0	31	31	0	141	141	141	1	4	1	1	4	4	5	2	0	2	1	8	3	0	7	7	7	2	1	2	7	121	1133	61	1	0	14	3	5	200	0	0
E	3	3	0	1	1	0	1	1	1	1	0	36	36	0	216	216	216	1	4	9	9	9	9	7	10	0	9	1	4	29	0	7	7	7	2	1	2	6	644	564	232	539	0	21	9	2042	267	0	1
G	0	0	0	0	0	0	0	0	0	1	0	1	1	0	0	0	0	1	3	1	1	3	3	3	4	0	4	1	2	14	0	2	2	2	2	0	2	0	1	0	0	0	0	0	0	0	7	0	1
E	0	0	0	0	0	0	0	0	0	1	0	5	5	0	0	0	0	1	4	3	3	4	4	23	21	0	20	2	80	33	0	0	0	0	0	0	0	0	0	0	0	0	0	0	0	0	0	0	0
E	0	0	0	0	0	0	0	0	0	1	1	14	14	0	24	24	24	1	7	5	5	4	4	4	26	0	25	1	1	37	1	4	4	4	2	1	2	2	215	0	44	0	0	34	4	0	167	0	1
G	0	0	0	0	0	0	0	0	0	1	0	12	12	0	84	84	84	1	7	17	17	5	5	7	8	0	7	1	5	25	0	2	2	2	2	0	2	0	2351	5	518	9	0	34	0	18	71	0	1
E	5	5	14	3	3	0	3	1	1	1	0	21	21	0	9	9	9	1	7	1	1	3	3	5	4	0	4	1	6	4	0	5	5	5	2	2	2	4	60	14	17	1	1	12	2	2	133	0	1
E	0	0	0	0	0	0	0	0	0	1	0	14	14	0	44	44	44	1	1	0	0	3	3	27	26	0	25	2	53	40	0	2	2	2	2	0	2	0	7	45	2	37	0	9	0	243	54	0	1
G	0	0	0	0	0	0	0	0	0	1	0	2	2	0	0	0	0	1	8	3	3	6	6	4	5	0	4	1	2	21	0	1	1	1	1	0	1	0	0	0	0	0	0	0	0	0	0	0	1
G	0	0	0	0	0	0	0	0	0	1	0	8	8	0	0	0	0	1	3	21	21	5	5	4	5	0	5	1	3	22	0	2	2	2	2	0	2	1	4	0	4	5	0	12	0	0	28	0	1
G	0	0	0	0	0	0	0	0	0	1	0	6	6	0	1	1	1	1	11	17	17	6	6	3	4	0	4	1	2	18	0	2	2	2	2	0	2	0	4	0	0	0	0	3	0	0	24	0	1
E	0	0	0	0	0	0	0	0	0	1	1	17	17	0	199	199	199	1	16	26	26	4	4	3	4	0	4	1	2	16	0	2	2	2	2	0	2	0	39	34	19	67	0	28	6	452	73	0	1
G	0	0	0	0	0	0	0	0	0	1	0	7	7	0	0	0	0	1	9	11	11	5	5	23	20	0	19	2	72	33	0	0	0	0	0	0	0	0	0	0	0	0	0	0	0	0	0	0	0
G	0	0	0	0	0	0	0	0	0	1	0	10	10	0	4	4	4	1	6	31	31	3	3	24	19	0	18	2	75	32	0	1	1	1	1	0	1	0	35	0	10	0	0	4	0	1	37	0	1
G	1	1	2	1	1	0	1	0	0	1	0	14	14	0	1	1	1	1	11	17	17	6	6	6	4	0	4	1	14	3	0	2	2	2	2	0	2	0	5	0	4	0	0	4	0	0	32	0	1
G	0	0	0	0	0	0	0	0	0	1	0	5	5	0	0	0	0	1	8	3	3	6	6	0	0	0	0	0	0	0	0	1	1	1	1	0	1	0	0	0	0	0	0	0	0	0	0	0	1
G	0	0	0	0	0	0	0	0	0	1	0	6	6	0	0	0	0	1	82	3	3	8	8	5	4	0	4	2	4	11	0	0	0	0	0	0	0	0	0	0	0	0	0	0	0	0	0	0	0
L	0	0	0	0	0	0	0	0	0	1	0	6	6	0	53	53	53	1	14	9	9	5	5	1	0	0	0	0	0	0	0	2	2	2	2	0	2	0	0	0	0	0	0	2	0	1	18	0	1
G	1	1	2	1	1	0	1	0	0	1	0	14	14	0	1	1	1	1	11	17	17	6	6	7	4	0	4	1	13	3	0	2	2	2	2	0	2	0	5	0	4	0	0	4	0	0	32	0	1
L	4	4	8	1	1	0	1	1	1	1	0	24	24	0	21	21	21	1	3	0	0	5	5	7	4	0	4	1	11	4	0	7	7	7	4	1	4	5	25	13	11	1	0	14	1	0	123	0	1
G	0	0	0	0	0	0	0	0	0	1	0	2	2	0	3	3	3	1	3	11	11	3	3	25	21	0	20	2	63	34	0	2	2	2	2	0	2	0	13	5	1	0	0	1	0	0	19	0	1
G	0	0	0	0	0	0	0	0	0	0	0	6	6	0	4	4	4	1	11	22	22	8	8	9	8	0	7	1	5	24	2	2	2	2	2	0	2	0	2	0	4	0	0	1	0	0	21	0	1
G	0	0	0	0	0	0	0	0	0	1	0	3	3	0	0	0	0	1	4	1	1	3	3	10	8	0	7	1	6	26	0	2	2	2	2	0	2	0	0	0	0	0	0	0	0	0	5	0	1
G	0	0	0	0	0	0	0	0	0	1	0	7	7	0	0	0	0	1	82	3	3	8	8	0	0	0	0	0	0	0	0	0	0	0	0	0	0	0	0	0	0	0	0	0	0	0	0	0	0
E	0	0	0	0	0	0	0	0	0	1	0	9	9	0	0	0	0	1	3	3	3	4	4	5	3	0	3	1	8	3	0	1	1	1	1	0	1	0	0	0	0	0	0	0	0	0	0	0	0
G	0	0	0	0	0	0	0	0	0	1	0	4	4	0	0	0	0	1	82	3	3	8	8	2	3	0	3	1	1	18	0	1	1	1	1	0	1	0	0	0	0	0	0	0	0	0	0	0	1
E	0	0	0	0	0	0	0	0	0	1	0	6	6	0	1	1	1	1	3	11	11	7	7	20	17	0	16	2	76	30	0	1	1	1	1	0	1	0	0	0	0	0	0	1	0	0	11	0	1
E	0	0	0	0	0	0	0	0	0	1	0	7	7	0	0	0	0	1	4	9	9	9	9	32	25	0	24	2	65	41	2	0	0	0	0	0	0	0	0	0	0	0	0	0	0	0	0	0	0
L	0	0	0	0	0	0	0	0	0	1	0	9	9	0	5	5	5	1	3	0	0	5	5	22	15	0	14	2	34	27	1	1	1	1	1	0	1	1	66	0	0	1	0	7	0	0	28	0	1
E	3	3	350	0	0	0	0	0	0	1	1	40	40	0	60	60	60	1	8	8	8	5	5	1091	4	0	4	1	1	2191	1	8	8	8	3	1	3	7	2803	247	741	28	2	109	23	56	397	0	1
E	0	0	0	0	0	0	0	0	0	1	0	3	3	0	0	0	0	1	3	11	11	7	7	4	5	0	4	1	2	19	0	2	2	2	2	0	2	0	0	0	0	0	0	1	0	0	9	0	1
G	0	0	0	0	0	0	0	0	0	1	0	8	8	0	4	4	4	1	8	42	42	5	5	24	24	0	23	2	50	37	0	2	2	2	2	0	2	0	2841	2	0	10	0	16	0	15	56	0	1
G	0	0	0	0	0	0	0	0	0	1	0	7	7	0	0	0	0	1	3	21	21	5	5	24	23	0	22	2	52	35	1	0	0	0	0	0	0	0	0	0	0	0	0	0	0	0	0	0	0
E	1	1	3	1	1	0	1	0	0	1	1	21	21	0	29	29	29	1	7	5	5	4	4	7	27	0	27	1	10	4	1	4	4	4	2	1	2	2	104	3	54	3	0	24	6	1	196	0	1
E	0	0	0	0	0	0	0	0	0	1	0	23	23	0	220	220	220	1	4	10	10	5	5	3	4	0	3	1	1	18	0	5	5	5	2	1	2	3	45	1226	17	1591	0	27	1	1666	133	0	1
E	0	0	0	0	0	0	0	0	0	1	0	18	18	0	154	154	154	1	1	0	0	3	3	5	6	0	6	1	4	16	0	2	2	2	2	0	2	0	28	58	2	51	0	10	0	802	62	0	1
G	0	0	0	0	0	0	0	0	0	1	0	9	9	0	5	5	5	1	7	34	34	7	7	3	4	0	3	1	1	17	0	2	2	2	2	0	2	0	2289	5	475	10	0	36	0	15	68	0	1
E	0	0	0	0	0	0	0	0	0	1	0	4	4	0	0	0	0	1	3	3	3	4	4	25	22	0	21	2	58	32	1	1	1	1	1	0	1	0	0	0	0	0	0	0	0	0	0	0	1
E	0	0	0	0	0	0	0	0	0	1	0	9	9	0	0	0	0	1	4	3	3	4	4	24	19	0	18	2	73	32	0	0	0	0	0	0	0	0	0	0	0	0	0	0	0	0	0	0	0
G	1	1	2	0	0	0	0	0	0	1	0	6	6	0	0	0	0	1	4	1	1	3	3	3	2	0	2	1	4	3	0	2	2	2	2	0	2	0	1	0	0	0	0	0	0	0	11	0	1
G	0	0	0	0	0	0	0	0	0	1	0	1	1	0	0	0	0	1	10	5	5	3	3	5	6	0	5	1	3	23	0	1	1	1	1	0	1	0	0	0	0	0	0	0	0	0	0	0	1
G	0	0	0	0	0	0	0	0	0	1	0	10	10	0	7	7	7	1	6	31	31	3	3	26	24	0	23	2	48	36	1	1	1	1	1	0	1	0	30	0	8	0	0	3	0	1	35	0	1
E	5	5	14	3	3	0	3	1	1	1	0	21	21	0	9	9	9	1	7	1	1	3	3	5	4	0	4	1	6	3	0	5	5	5	2	2	2	4	60	14	17	1	1	12	2	2	133	0	0
E	1	1	0	1	1	0	1	0	0	1	0	8	8	0	1	1	1	1	3	11	11	7	7	4	3	0	3	1	4	3	0	2	2	2	2	0	2	0	1	0	0	0	0	1	0	0	16	0	1
G	0	0	0	0	0	0	0	0	0	1	0	7	7	0	0	0	0	1	3	21	21	5	5	4	5	0	5	1	3	20	0	2	2	2	2	0	2	1	4	0	4	5	0	12	0	0	28	0	1
E	0	0	0	0	0	0	0	0	0	1	0	6	6	0	0	0	0	1	7	1	1	3	3	18	16	0	15	2	33	27	1	1	1	1	1	0	1	0	48	0	0	0	0	8	0	0	15	0	1
E	1	1	0	0	0	0	0	0	0	1	0	4	4	0	1	1	1	1	6	2	2	4	4	20	16	0	15	2	31	30	0	2	2	2	2	0	2	0	0	0	0	0	0	0	0	0	8	0	1
L	0	0	0	0	0	0	0	0	0	1	0	10	10	0	5	5	5	1	3	0	0	5	5	26	22	0	21	2	48	36	1	1	1	1	1	0	1	1	66	0	0	1	0	7	0	0	28	0	1
E	0	0	0	0	0	0	0	0	0	1	1	17	17	0	199	199	199	1	16	26	26	4	4	3	4	0	4	1	2	18	0	2	2	2	2	0	2	0	39	35	19	69	0	28	6	622	73	0	1
E	0	0	0	0	0	0	0	0	0	1	1	28	28	0	214	214	214	1	16	26	26	4	4	6	4	0	4	1	14	3	0	2	2	2	2	0	2	0	42	545	20	1090	0	17	0	7806	68	0	1
E	0	0	0	0	0	0	0	0	0	1	0	4	4	0	0	0	0	1	4	9	9	9	9	22	19	0	18	2	56	31	0	0	0	0	0	0	0	0	0	0	0	0	0	0	0	0	0	0	0
E	3	3	68	0	0	0	0	0	0	1	1	37	37	0	74	74	74	1	8	8	8	5	5	1116	20	0	19	2	64	2213	0	8	8	8	3	1	3	2	4093	237	22	38	1	83	20	67	376	0	1
L	0	0	0	0	0	0	0	0	0	1	0	5	5	0	53	53	53	1	14	9	9	5	5	3	4	0	4	1	2	14	0	2	2	2	2	0	2	0	0	0	0	0	0	3	0	1	18	0	1
L	0	0	0	0	0	0	0	1	1	1	0	19	19	0	25	25	25	1	3	0	0	5	5	4	5	0	4	1	2	23	0	6	6	6	3	1	3	5	31	9	8	1	0	15	1	0	120	0	1
G	1	1	0	1	1	0	1	0	0	1	0	19	19	0	61	61	61	1	10	11	11	5	5	17	17	0	16	2	33	27	0	4	4	4	2	1	2	0	266	4	299	5	0	49	1	3	172	0	1
G	0	0	0	0	0	0	0	0	0	1	0	15	15	0	2	2	2	1	7	34	34	7	7	8	5	0	5	1	20	3	1	2	2	2	2	0	2	0	108	5	47	7	0	20	2	2	56	0	1
E	4	4	26	0	0	0	0	0	0	0	0	33	33	0	17	17	17	1	6	1	1	6	6	9	5	0	5	1	19	3	0	8	8	8	2	2	2	5	244	362	150	2315	2	36	36	2148	281	1	1
E	2	2	3	0	0	0	0	0	0	1	0	33	33	0	185	185	185	1	8	8	8	5	5	1094	4	0	4	1	10	1091	0	3	3	3	2	1	2	1	212	809	139	53	0	32	2	1413	154	0	1
E	4	4	26	0	0	0	0	0	0	1	0	24	24	0	10	10	10	1	6	1	1	6	6	7	5	0	5	1	18	3	0	7	7	7	3	4	3	4	214	36	131	5	2	30	36	7	226	0	1
E	0	0	0	0	0	0	0	0	0	1	1	15	15	0	113	113	113	1	16	26	26	4	4	16	18	0	16	2	32	29	0	2	2	2	2	0	2	0	143	45	5	89	0	17	8	745	61	0	1
G	0	0	0	0	0	0	0	0	0	1	0	4	4	0	0	0	0	1	17	47	47	7	7	3	4	0	3	1	1	22	0	1	1	1	1	0	1	0	0	0	0	0	0	0	0	0	0	0	1
G	0	0	0	0	0	0	0	0	0	1	0	9	9	0	7	7	7	1	6	31	31	3	3	20	19	0	18	2	38	30	1	1	1	1	1	0	1	0	30	0	8	0	0	3	0	1	35	0	1
G	0	0	0	0	0	0	0	0	0	1	0	16	16	0	57	57	57	1	7	17	17	5	5	7	5	0	4	1	4	24	3	4	4	4	2	1	2	2	2500	24	569	834	0	42	2	25	182	0	1
E	4	4	26	0	0	0	0	0	0	1	0	35	35	0	17	17	17	1	6	1	1	6	6	5	4	0	4	1	16	3	1	8	8	8	2	2	2	5	244	342	152	2110	2	38	36	1963	282	0	1
E	0	0	0	0	0	0	0	1	1	1	1	27	27	0	220	220	220	1	1	0	0	5	5	7	8	0	7	1	7	26	1	3	3	3	2	1	2	1	1175	212	175	230	1	84	8	4199	157	0	1
L	0	0	0	0	0	0	0	0	0	0	0	3	3	0	2	2	2	1	13	4	4	5	5	1	13	0	13	2	0	32	0	2	2	2	2	0	2	0	6	0	0	0	0	1	0	0	19	0	1
E	0	0	0	0	0	0	0	0	0	1	0	20	20	0	6	6	6	1	6	1	1	6	6	3	4	0	3	1	1	15	0	9	9	9	3	6	3	6	190	40	43	0	0	46	3	0	294	0	1
G	0	0	0	0	0	0	0	0	0	1	0	7	7	0	0	0	0	1	3	21	21	5	5	2	1	0	1	1	1	1	0	0	0	0	0	0	0	0	0	0	0	0	0	0	0	0	0	0	0
E	0	0	0	0	0	0	0	0	0	1	1	21	21	0	179	179	179	1	3	3	3	4	4	6	4	0	4	1	2	16	3	2	2	2	2	0	2	0	52	180	63	360	0	32	7	4	85	0	1
E	0	0	0	0	0	0	0	0	0	1	0	6	6	0	0	0	0	1	6	1	1	6	6	23	21	0	20	2	42	34	0	3	3	3	3	0	3	0	11	5	0	0	0	0	0	0	38	0	1
E	0	0	0	0	0	0	0	0	0	1	0	2	2	0	0	0	0	1	3	11	11	7	7	2	3	0	3	1	1	14	0	2	2	2	2	0	2	0	0	0	0	0	0	1	0	0	9	0	1
G	0	0	0	0	0	0	0	0	0	1	0	3	3	0	0	0	0	1	3	1	1	3	3	23	20	0	19	2	40	30	0	2	2	2	2	0	2	0	1	0	0	0	0	0	0	0	7	0	1
G	0	0	0	0	0	0	0	0	0	1	0	7	7	0	2	2	2	1	6	31	31	3	3	7	8	0	7	1	7	24	0	2	2	2	2	0	2	0	11	0	27	0	0	6	0	0	33	0	1
G	0	0	0	0	0	0	0	0	0	1	0	14	14	0	57	57	57	1	7	17	17	5	5	9	8	0	7	1	5	25	0	4	4	4	2	1	2	2	2509	28	571	834	0	42	2	26	184	0	1
E	1	1	2	1	1	0	1	0	0	1	0	10	10	0	0	0	0	1	4	1	1	5	5	6	4	0	4	1	14	3	0	2	2	2	2	0	2	0	60	0	75	0	0	4	0	0	23	0	1
G	0	0	0	0	0	0	0	0	0	1	0	8	8	0	0	0	0	1	82	3	3	8	8	3	1	0	1	1	1	1	0	1	1	1	1	0	1	0	0	0	0	0	0	0	0	0	0	0	1
G	0	0	0	0	0	0	0	0	0	1	0	7	7	0	0	0	0	1	82	3	3	8	8	0	0	0	0	0	0	0	0	1	1	1	1	0	1	0	0	0	0	0	0	0	0	0	0	0	1
E	0	0	0	0	0	0	0	0	0	1	0	7	7	0	0	0	0	1	6	1	1	6	6	20	19	0	18	2	36	27	0	3	3	3	3	0	3	0	11	5	0	0	0	0	0	0	38	0	1
E	0	0	0	0	0	0	0	0	0	1	0	20	20	0	117	117	117	1	4	10	10	5	5	20	18	0	17	2	35	27	0	3	3	3	2	1	2	0	43	1111	3	3405	0	14	1	3530	72	0	1
E	0	0	0	0	0	0	0	0	0	1	0	21	21	0	181	181	181	1	1	0	0	3	3	8	6	0	6	1	12	3	0	2	2	2	2	0	2	0	49	216	3	212	0	7	0	1981	52	0	1
G	0	0	0	0	0	0	0	0	0	0	0	3	3	0	0	0	0	1	11	22	22	8	8	22	18	0	17	1	58	29	0	0	0	0	0	0	0	0	0	0	0	0	0	0	0	0	0	0	0
E	0	0	0	0	0	0	0	0	0	1	1	14	14	0	24	24	24	1	7	5	5	4	4	4	23	0	22	1	1	34	1	4	4	4	2	1	2	2	214	0	43	0	0	34	4	0	167	0	1
G	0	0	0	0	0	0	0	0	0	0	0	4	4	0	0	0	0	1	11	22	22	8	8	24	21	0	20	2	78	30	1	0	0	0	0	0	0	0	0	0	0	0	0	0	0	0	0	0	0
G	0	0	0	0	0	0	0	0	0	0	0	4	4	0	0	0	0	1	11	22	22	8	8	22	17	0	16	2	34	29	1	0	0	0	0	0	0	0	0	0	0	0	0	0	0	0	0	0	0
G	0	0	0	0	0	0	0	0	0	1	0	7	7	0	1	1	1	1	11	17	17	6	6	20	20	0	19	2	37	30	0	2	2	2	2	0	2	0	5	0	0	0	0	3	0	0	23	0	1
E	0	0	0	0	0	0	0	0	0	1	0	20	20	0	119	119	119	1	10	0	0	4	4	2	3	0	3	1	1	19	0	2	2	2	2	0	2	0	26	116	11	105	0	16	0	1762	65	0	1
E	0	0	0	0	0	0	0	1	1	1	1	29	29	0	226	226	226	1	1	0	0	5	5	8	6	0	5	1	4	25	0	3	3	3	2	1	2	1	1194	273	175	237	1	97	8	4421	170	0	1
E	0	0	0	0	0	0	0	0	0	1	0	19	19	0	6	6	6	1	6	1	1	6	6	3	4	0	4	1	2	14	0	9	9	9	3	6	3	6	190	40	43	0	0	46	3	0	294	0	1
G	0	0	0	0	0	0	0	0	0	1	0	8	8	0	2	2	2	1	6	31	31	3	3	8	8	0	7	1	7	25	0	2	2	2	2	0	2	0	11	0	27	0	0	6	0	0	33	0	1
G	0	0	0	0	0	0	0	0	0	1	0	14	14	0	2	2	2	1	7	34	34	7	7	8	5	0	5	1	19	3	0	2	2	2	2	0	2	0	108	5	47	7	0	20	2	2	56	0	1
E	0	0	0	0	0	0	0	0	0	1	1	24	24	0	199	199	199	1	16	26	26	4	4	7	4	0	4	1	10	3	0	2	2	2	2	0	2	0	41	37	19	74	0	16	0	324	67	0	1
E	3	3	10	0	0	0	0	0	0	1	0	29	29	0	116	116	116	1	4	10	10	5	5	6	4	0	4	1	11	3	0	5	5	5	2	1	2	3	52	1179	27	2762	0	19	1	2699	128	0	1
E	1	1	0	0	0	0	0	0	0	1	0	7	7	0	2	2	2	1	7	5	5	4	4	25	20	0	19	2	53	32	1	2	2	2	2	0	2	0	0	0	0	0	0	0	0	0	8	0	1
G	0	0	0	0	0	0	0	0	0	1	0	9	9	0	2	2	2	1	6	31	31	3	3	8	8	0	7	1	6	26	0	2	2	2	2	0	2	0	11	0	27	0	0	6	0	0	33	0	1
G	0	0	0	0	0	0	0	0	0	1	0	14	14	0	82	82	82	1	7	17	17	5	5	10	8	0	7	1	7	27	0	2	2	2	2	0	2	0	2348	1	516	9	0	34	0	17	69	0	1
G	0	0	0	0	0	0	0	0	0	1	0	3	3	0	0	0	0	1	26	6	6	7	7	4	5	0	4	1	2	17	0	1	1	1	1	0	1	0	0	0	0	0	0	0	0	0	0	0	1
L	0	0	0	0	0	0	0	0	0	1	0	5	5	0	53	53	53	1	14	9	9	5	5	3	4	0	4	1	2	14	0	2	2	2	2	0	2	0	0	0	0	0	0	3	0	1	18	0	1
E	0	0	0	0	0	0	0	0	0	1	0	8	8	0	1	1	1	1	10	1	1	5	5	26	21	0	20	2	50	31	2	2	2	2	2	0	2	0	19	0	0	0	0	2	3	0	23	0	1
E	0	0	0	0	0	0	0	0	0	1	0	18	18	0	158	158	158	1	1	0	0	3	3	5	6	0	6	1	4	16	0	2	2	2	2	0	2	0	28	205	2	197	0	10	0	3978	62	0	1
G	0	0	0	0	0	0	0	0	0	1	0	3	3	0	0	0	0	1	10	5	5	3	3	25	22	0	21	2	77	35	0	0	0	0	0	0	0	0	0	0	0	0	0	0	0	0	0	0	0
G	0	0	0	0	0	0	0	0	0	1	0	2	2	0	0	0	0	1	4	1	1	3	3	8	8	0	7	1	7	27	0	2	2	2	2	0	2	0	0	0	0	0	0	0	0	0	5	0	1
L	0	0	0	0	0	0	0	0	0	1	0	5	5	0	53	53	53	1	14	9	9	5	5	2	4	0	3	1	1	14	0	2	2	2	2	0	2	0	0	0	0	0	0	3	0	1	18	0	1
E	0	0	0	0	0	0	0	0	0	1	1	14	14	0	24	24	24	1	7	5	5	4	4	4	24	0	23	1	1	34	1	4	4	4	2	1	2	2	214	0	43	0	0	34	4	0	167	0	1
G	0	0	0	0	0	0	0	0	0	1	0	4	4	0	0	0	0	1	10	5	5	3	3	26	25	0	24	2	52	39	1	0	0	0	0	0	0	0	0	0	0	0	0	0	0	0	0	0	0
G	0	0	0	0	0	0	0	0	0	1	0	7	7	0	3	3	3	1	9	11	11	5	5	6	6	0	5	1	3	24	0	2	2	2	2	0	2	0	9	0	26	0	0	13	0	0	37	0	1
E	0	0	0	0	0	0	0	0	0	1	0	6	6	0	0	0	0	1	6	1	1	6	6	17	17	0	16	2	31	26	0	3	3	3	3	0	3	0	11	5	0	0	0	0	0	0	38	0	1
E	1	1	3	1	1	0	1	0	0	1	1	21	21	0	29	29	29	1	7	5	5	4	4	7	26	0	26	1	10	4	1	4	4	4	2	1	2	2	104	3	54	3	0	24	6	1	196	0	1
G	0	0	0	0	0	0	0	0	0	1	0	4	4	0	0	0	0	1	8	3	3	6	6	9	10	0	10	2	9	18	0	0	0	0	0	0	0	0	0	0	0	0	0	0	0	0	0	0	0
L	0	0	0	0	0	0	0	1	1	1	0	21	21	0	51	51	51	1	3	0	0	5	5	7	6	0	5	1	4	24	0	8	8	8	5	1	5	5	36	9	8	1	0	15	1	0	145	0	1
E	0	0	0	0	0	0	0	4	4	1	1	45	45	0	293	293	293	1	4	3	3	4	4	13	6	0	5	1	9	22	2	31	31	31	3	21	3	16	3791	1207	776	1693	1	64	138	641	870	0	1
G	0	0	0	0	0	0	0	0	0	1	0	6	6	0	0	0	0	1	82	3	3	8	8	4	5	0	4	1	2	20	2	1	1	1	1	0	1	0	0	0	0	0	0	0	0	0	0	0	1
G	0	0	0	0	0	0	0	0	0	1	0	4	4	0	0	0	0	1	12	3	3	7	7	4	5	0	4	1	2	21	0	1	1	1	1	0	1	0	0	0	0	0	0	0	0	0	0	0	1
E	0	0	0	0	0	0	0	0	0	1	0	6	6	0	1	1	1	1	3	11	11	7	7	22	18	0	17	2	42	27	1	1	1	1	1	0	1	0	0	0	0	0	0	1	0	0	11	0	1
E	0	0	0	0	0	0	0	0	0	1	0	10	10	0	13	13	13	1	1	0	0	5	5	21	18	0	17	2	66	29	0	1	1	1	1	0	1	1	3073	4	0	0	0	27	4	12	60	0	1
E	1	1	0	0	0	0	0	0	0	1	0	5	5	0	1	1	1	1	6	2	2	4	4	26	21	0	20	2	50	33	2	2	2	2	2	0	2	0	0	0	0	0	0	0	0	0	8	0	1
G	0	0	0	0	0	0	0	0	0	1	0	8	8	0	4	4	4	1	8	42	42	5	5	24	20	0	19	2	60	29	0	2	2	2	2	0	2	0	2948	2	0	10	0	16	0	15	57	0	1
G	1	1	2	0	0	0	0	0	0	1	0	9	9	0	0	0	0	1	3	1	1	3	3	7	4	0	4	1	13	3	0	2	2	2	2	0	2	0	1	0	0	0	0	0	0	0	10	0	1
G	0	0	0	0	0	0	0	0	0	1	0	17	17	0	100	100	100	1	10	11	11	5	5	5	6	0	5	1	3	17	0	4	4	4	2	1	2	2	265	4	308	9	0	70	1	5	188	0	1
G	0	0	0	0	0	0	0	0	0	1	0	7	7	0	0	0	0	1	3	21	21	5	5	4	5	0	5	1	3	20	0	3	3	3	3	0	3	1	12	2	14	5	0	23	0	1	61	0	1
L	0	0	0	0	0	0	0	0	0	1	0	4	4	0	0	0	0	1	13	4	4	5	5	5	4	0	4	1	2	14	0	2	2	2	2	0	2	0	0	0	0	0	0	1	0	0	11	0	1
G	0	0	0	0	0	0	0	0	0	1	0	7	7	0	2	2	2	1	6	31	31	3	3	8	8	0	7	1	6	26	0	2	2	2	2	0	2	0	11	0	27	0	0	6	0	0	33	0	1
G	0	0	0	0	0	0	0	0	0	1	0	7	7	0	0	0	0	1	17	47	47	7	7	11	10	0	9	2	13	20	1	0	0	0	0	0	0	0	0	0	0	0	0	0	0	0	0	0	0
G	0	0	0	0	0	0	0	0	0	1	0	3	3	0	0	0	0	1	8	3	3	6	6	4	6	0	5	1	2	24	0	1	1	1	1	0	1	0	0	0	0	0	0	0	0	0	0	0	1
E	0	0	0	0	0	0	0	1	1	1	1	26	26	0	173	173	173	1	4	3	3	4	4	4	5	0	4	1	3	23	0	12	12	12	3	8	3	5	3001	1208	740	1731	0	40	13	611	299	0	1
E	8	8	19	0	0	0	0	1	1	1	0	40	40	0	203	203	203	1	4	9	9	9	9	5	7	0	7	1	5	3	1	7	7	7	2	1	2	6	25	321	12	315	0	6	1	2705	225	0	1
G	0	0	0	0	0	0	0	0	0	1	1	11	11	0	4	4	4	1	7	10	10	5	5	3	2	0	2	1	4	3	0	3	3	3	2	1	2	1	65	7	66	19	0	22	2	9	104	0	1
G	0	0	0	0	0	0	0	0	0	1	0	1	1	0	0	0	0	1	3	1	1	3	3	3	4	0	3	1	1	15	0	2	2	2	2	0	2	0	1	0	0	0	0	0	0	0	7	0	1
E	1	1	175	1	1	0	1	0	0	1	0	13	13	0	14	14	14	1	10	0	0	4	4	25	22	0	21	2	50	34	1	1	1	1	1	0	1	0	27	11	0	0	0	1	0	1	46	0	1
E	1	1	0	1	1	0	1	0	0	1	0	6	6	0	2	2	2	1	4	1	1	5	5	20	20	0	19	2	37	29	0	2	2	2	2	0	2	0	67	0	0	0	0	3	0	0	20	0	1
G	0	0	0	0	0	0	0	0	0	1	0	7	7	0	1	1	1	1	11	17	17	6	6	16	15	0	14	2	29	27	0	2	2	2	2	0	2	0	5	0	0	0	0	3	0	0	23	0	1
G	0	0	0	0	0	0	0	0	0	1	0	4	4	0	0	0	0	1	82	3	3	8	8	4	5	0	4	1	2	24	0	1	1	1	1	0	1	0	0	0	0	0	0	0	0	0	0	0	1
G	0	0	0	0	0	0	0	0	0	1	0	8	8	0	1	1	1	1	11	17	17	6	6	16	16	0	15	2	29	26	0	2	2	2	2	0	2	0	5	0	0	0	0	3	0	0	23	0	1
G	0	0	0	0	0	0	0	0	0	1	0	4	4	0	0	0	0	1	3	1	1	3	3	29	22	0	21	2	64	39	0	2	2	2	2	0	2	0	1	0	0	0	0	0	0	0	7	0	1
L	0	0	0	0	0	0	0	0	0	1	0	7	7	0	53	53	53	1	14	9	9	5	5	14	12	0	11	2	22	21	0	2	2	2	2	0	2	0	0	0	0	0	0	2	0	1	15	0	1
G	0	0	0	0	0	0	0	0	0	1	0	5	5	0	0	0	0	1	4	1	1	3	3	24	22	0	21	2	78	35	0	1	1	1	1	0	1	0	0	0	0	0	0	0	0	0	6	0	1
G	0	0	0	0	0	0	0	0	0	1	0	5	5	0	0	0	0	1	7	10	10	5	5	22	16	0	15	2	33	28	2	0	0	0	0	0	0	0	0	0	0	0	0	0	0	0	0	0	0
E	3	3	0	1	1	0	1	1	1	1	0	36	36	0	241	241	241	1	4	9	9	9	9	8	11	0	10	1	5	28	0	7	7	7	2	1	2	6	644	484	232	459	0	21	9	665	264	0	1
E	0	0	0	0	0	0	0	0	0	1	0	22	22	0	118	118	118	1	4	10	10	5	5	20	18	0	17	2	36	27	0	3	3	3	2	1	2	0	43	2331	3	6445	0	14	1	6596	72	0	1
G	0	0	0	0	0	0	0	0	0	1	0	3	3	0	0	0	0	1	26	6	6	7	7	10	11	0	10	2	12	18	0	0	0	0	0	0	0	0	0	0	0	0	0	0	0	0	0	0	0
G	0	0	0	0	0	0	0	0	0	1	0	6	6	0	0	0	0	1	26	6	6	7	7	0	0	0	0	0	0	0	0	1	1	1	1	0	1	0	0	0	0	0	0	0	0	0	0	0	1
E	2	2	0	3	3	0	3	0	0	1	0	18	18	0	50	50	50	1	6	2	2	4	4	12	8	0	8	1	10	21	6	3	3	3	2	1	2	2	5	0	0	0	0	13	0	0	54	0	1
E	0	0	0	0	0	0	0	0	0	1	1	14	14	0	24	24	24	1	7	5	5	4	4	4	30	0	30	1	2	40	1	4	4	4	2	1	2	2	214	0	43	0	0	34	4	0	167	0	1
L	0	0	0	0	0	0	0	0	0	1	0	5	5	0	53	53	53	1	14	9	9	5	5	3	4	0	4	1	2	14	0	2	2	2	2	0	2	0	0	0	0	0	0	3	0	1	18	0	1
L	2	2	0	3	3	0	3	0	0	1	0	11	11	0	10	10	10	1	4	1	1	4	4	25	24	0	23	2	53	35	1	2	2	2	1	1	1	1	0	0	0	0	0	0	0	0	14	0	1
E	0	0	0	0	0	0	0	0	0	1	0	9	9	0	13	13	13	1	1	0	0	5	5	20	18	0	17	2	70	28	0	1	1	1	1	0	1	1	3073	4	0	0	0	27	4	12	60	0	1
G	0	0	0	0	0	0	0	0	0	1	0	5	5	0	0	0	0	1	17	47	47	7	7	3	4	0	3	1	1	21	0	1	1	1	1	0	1	0	0	0	0	0	0	0	0	0	0	0	1
E	3	3	0	1	1	0	1	1	1	1	0	38	38	0	224	224	224	1	4	9	9	9	9	9	11	0	10	1	6	28	0	7	7	7	2	1	2	6	677	558	274	533	0	22	13	242	269	0	1
L	0	0	0	0	0	0	0	0	0	1	0	9	9	0	11	11	11	1	3	0	0	5	5	20	18	0	17	2	69	31	0	1	1	1	1	0	1	1	88	0	0	1	0	8	0	0	30	0	1
G	0	0	0	0	0	0	0	0	0	1	0	9	9	0	1	1	1	1	6	31	31	3	3	3	2	0	2	1	4	3	0	2	2	2	2	0	2	0	6	0	8	0	0	3	0	0	30	0	1
E	4	4	3	5	5	0	5	0	0	1	1	24	24	0	45	45	45	1	6	2	2	4	4	16	8	0	8	1	24	3	7	3	3	3	2	1	2	2	50	0	40	0	0	10	0	0	67	0	1
L	0	0	0	0	0	0	0	0	0	1	0	5	5	0	53	53	53	1	14	9	9	5	5	2	3	0	3	1	1	13	0	2	2	2	2	0	2	0	0	0	0	0	0	3	0	1	18	0	1
G	0	0	0	0	0	0	0	0	0	1	0	7	7	0	3	3	3	1	8	42	42	5	5	3	4	0	4	1	2	14	0	2	2	2	2	0	2	0	2288	2	467	10	0	26	0	15	66	0	1
E	1	1	26	1	1	0	1	0	0	1	0	11	11	0	11	11	11	1	10	0	0	4	4	30	29	0	28	2	91	44	0	1	1	1	1	0	1	0	27	10	0	0	0	3	0	2	45	0	1
E	0	0	0	0	0	0	0	0	0	1	0	4	4	0	0	0	0	1	10	1	1	5	5	3	4	0	3	1	1	18	0	2	2	2	2	0	2	0	3	0	2	0	0	2	0	0	13	0	1
G	0	0	0	0	0	0	0	0	0	1	0	6	6	0	0	0	0	1	12	3	3	7	7	0	0	0	0	0	0	0	0	0	0	0	0	0	0	0	0	0	0	0	0	0	0	0	0	0	0
G	1	1	2	1	1	0	1	0	0	1	0	14	14	0	1	1	1	1	11	17	17	6	6	8	5	0	5	1	19	3	0	2	2	2	2	0	2	0	5	0	4	0	0	4	0	0	32	0	1
G	0	0	0	0	0	0	0	0	0	1	0	6	6	0	0	0	0	1	26	6	6	7	7	2	1	0	1	1	0	1	0	0	0	0	0	0	0	0	0	0	0	0	0	0	0	0	0	0	0
L	4	4	0	5	5	0	5	0	0	1	0	32	32	0	143	143	143	1	4	1	1	4	4	7	6	0	5	1	7	25	1	6	6	6	2	1	2	5	264	1267	186	1	0	36	7	6	216	0	1
G	0	0	0	0	0	0	0	0	0	1	0	4	4	0	0	0	0	1	8	3	3	6	6	12	10	0	9	2	11	24	0	0	0	0	0	0	0	0	0	0	0	0	0	0	0	0	0	0	0
E	2	2	0	3	3	0	3	0	0	1	0	18	18	0	49	49	49	1	6	2	2	4	4	12	8	0	8	1	7	20	6	3	3	3	2	1	2	2	5	0	0	0	0	13	0	0	54	0	1
G	0	0	0	0	0	0	0	0	0	1	0	5	5	0	0	0	0	1	7	17	17	5	5	15	9	0	9	2	15	18	1	0	0	0	0	0	0	0	0	0	0	0	0	0	0	0	0	0	0
E	2	2	0	3	3	0	3	0	0	1	0	18	18	0	49	49	49	1	6	2	2	4	4	12	8	0	7	1	9	19	6	3	3	3	2	1	2	2	5	0	0	0	0	13	0	0	54	0	1
L	0	0	0	0	0	0	0	0	0	1	0	6	6	0	53	53	53	1	14	9	9	5	5	16	16	0	15	2	30	23	0	2	2	2	2	0	2	0	0	0	0	0	0	2	0	1	15	0	1
L	0	0	0	0	0	0	0	0	0	1	0	3	3	0	0	0	0	1	13	4	4	5	5	3	4	0	4	1	2	14	0	2	2	2	2	0	2	0	0	0	0	0	0	1	0	0	11	0	1
E	0	0	0	0	0	0	0	0	0	1	0	6	6	0	1	1	1	1	3	11	11	7	7	9	8	0	7	1	7	25	1	2	2	2	2	0	2	0	0	0	0	0	0	1	0	0	13	0	1
G	0	0	0	0	0	0	0	0	0	1	1	11	11	0	4	4	4	1	7	10	10	5	5	3	2	0	2	1	4	2	0	3	3	3	2	1	2	1	65	7	66	19	0	22	2	9	104	0	1
E	0	0	0	0	0	0	0	0	0	1	0	8	8	0	0	0	0	1	4	3	3	4	4	23	20	0	19	2	72	32	0	0	0	0	0	0	0	0	0	0	0	0	0	0	0	0	0	0	0
E	0	0	0	0	0	0	0	0	0	1	0	19	19	0	155	155	155	1	4	10	10	5	5	22	21	0	20	2	39	30	0	3	3	3	2	1	2	0	43	1041	3	2947	0	14	1	3025	72	0	1
G	0	0	0	0	0	0	0	0	0	1	0	23	23	0	45	45	45	1	10	11	11	5	5	9	6	0	6	1	20	3	1	4	4	4	2	1	2	2	168	1	273	9	0	44	0	8	184	0	1
G	0	0	0	0	0	0	0	0	0	1	0	3	3	0	0	0	0	1	4	1	1	3	3	9	8	0	7	1	6	26	0	2	2	2	2	0	2	0	0	0	0	0	0	0	0	0	5	0	1
E	2	2	3	0	0	0	0	0	0	1	0	33	33	0	186	186	186	1	8	8	8	5	5	1095	4	0	4	1	10	1091	0	3	3	3	2	1	2	1	212	809	139	29	0	32	2	1268	154	0	1
G	1	1	0	0	0	0	0	0	0	1	0	6	6	0	1	1	1	1	10	5	5	3	3	3	2	0	2	1	4	3	0	2	2	2	2	0	2	0	2	0	4	0	0	1	0	0	16	0	1
E	1	1	0	1	1	0	1	0	0	1	0	5	5	0	2	2	2	1	4	1	1	5	5	6	7	0	7	1	5	19	0	2	2	2	2	0	2	0	54	0	79	0	0	5	0	0	15	0	1
E	0	0	0	0	0	0	0	0	0	1	0	20	20	0	126	126	126	1	4	10	10	5	5	19	18	0	17	2	34	26	0	3	3	3	2	1	2	0	43	1115	3	3605	0	14	1	3731	72	0	1
E	1	1	177	1	1	0	1	0	0	1	0	14	14	0	6	6	6	1	10	0	0	4	4	23	17	0	16	2	37	30	1	1	1	1	1	0	1	0	27	11	0	0	0	1	0	1	46	0	1
G	0	0	0	0	0	0	0	0	0	1	0	14	14	0	2	2	2	1	7	34	34	7	7	7	4	0	4	1	10	3	0	2	2	2	2	0	2	0	108	5	47	7	0	20	2	2	56	0	1
G	0	0	0	0	0	0	0	0	0	1	0	2	2	0	0	0	0	1	3	1	1	3	3	21	20	0	19	2	38	29	0	2	2	2	2	0	2	0	1	0	0	0	0	0	0	0	7	0	1
L	0	0	0	0	0	0	0	0	0	1	0	3	3	0	0	0	0	1	13	4	4	5	5	3	4	0	3	1	1	15	0	2	2	2	2	0	2	0	0	0	0	0	0	1	0	0	11	0	1
E	0	0	0	0	0	0	0	0	0	1	0	24	24	0	217	217	217	1	4	10	10	5	5	3	4	0	3	1	1	18	0	5	5	5	2	1	2	3	45	1669	17	1967	0	27	1	2050	133	0	1
E	0	0	0	0	0	0	0	0	0	1	0	5	5	0	1	1	1	1	3	11	11	7	7	25	19	0	18	2	71	32	0	1	1	1	1	0	1	0	0	0	0	0	0	1	0	0	11	0	1
G	0	0	0	0	0	0	0	0	0	1	0	7	7	0	0	0	0	1	17	47	47	7	7	10	9	0	9	2	13	18	1	0	0	0	0	0	0	0	0	0	0	0	0	0	0	0	0	0	0
G	0	0	0	0	0	0	0	0	0	1	0	8	8	0	3	3	3	1	9	11	11	5	5	9	8	0	7	1	6	25	0	2	2	2	2	0	2	0	9	0	26	0	0	13	0	0	37	0	1
E	0	0	0	0	0	0	0	0	0	1	0	9	9	0	13	13	13	1	1	0	0	5	5	22	16	0	15	2	66	29	0	1	1	1	1	0	1	1	3073	4	0	0	0	27	4	12	60	0	1
E	0	0	0	0	0	0	0	0	0	1	0	20	20	0	120	120	120	1	10	0	0	4	4	2	3	0	3	1	1	18	0	2	2	2	2	0	2	0	26	145	11	132	0	16	0	2765	65	0	1
E	0	0	0	0	0	0	0	0	0	1	0	29	29	0	145	145	145	1	10	0	0	4	4	5	5	0	4	1	3	23	0	2	2	2	2	0	2	12	119	309	58	211	0	22	4	4349	81	0	1
G	0	0	0	0	0	0	0	0	0	1	0	9	9	0	5	5	5	1	7	34	34	7	7	3	4	0	3	1	1	18	0	2	2	2	2	0	2	0	2289	5	475	10	0	36	0	15	68	0	1
G	0	0	0	0	0	0	0	0	0	1	0	6	6	0	0	0	0	1	26	6	6	7	7	12	11	0	10	2	13	21	1	0	0	0	0	0	0	0	0	0	0	0	0	0	0	0	0	0	0
G	1	1	0	1	1	0	1	0	0	1	0	20	20	0	64	64	64	1	10	11	11	5	5	21	19	0	18	2	44	27	2	4	4	4	2	1	2	0	266	4	302	5	0	49	2	3	174	0	1
E	0	0	0	0	0	0	0	1	1	1	1	29	29	0	225	225	225	1	1	0	0	5	5	7	8	0	7	1	6	25	0	3	3	3	2	1	2	1	1360	273	188	237	1	108	9	4420	193	0	1
E	0	0	0	0	0	0	0	0	0	1	0	4	4	0	0	0	0	1	7	1	1	3	3	17	17	0	16	2	49	30	0	1	1	1	1	0	1	0	48	0	0	0	0	8	0	0	16	0	1
E	1	1	0	0	0	0	0	0	0	1	1	29	29	0	43	43	43	1	8	8	8	5	5	1091	4	0	4	1	2	2193	0	4	4	4	2	1	2	4	2714	216	722	25	1	89	23	48	254	0	1
G	0	0	0	0	0	0	0	0	0	1	0	4	4	0	0	0	0	1	8	3	3	6	6	7	9	0	8	2	5	19	0	0	0	0	0	0	0	0	0	0	0	0	0	0	0	0	0	0	0
G	0	0	0	0	0	0	0	0	0	1	0	7	7	0	1	1	1	1	11	17	17	6	6	3	4	0	4	1	2	14	0	2	2	2	2	0	2	0	4	0	0	0	0	3	0	0	24	0	1
G	0	0	0	0	0	0	0	0	0	1	0	2	2	0	0	0	0	1	3	1	1	3	3	3	4	0	4	1	1	14	1	2	2	2	2	0	2	0	1	0	0	0	0	0	0	0	7	0	1
L	2	2	0	3	3	0	3	0	0	1	0	10	10	0	10	10	10	1	4	1	1	4	4	24	20	0	19	2	73	33	1	2	2	2	1	1	1	1	0	0	0	0	0	0	0	0	14	0	1
E	3	3	0	1	1	0	1	1	1	1	0	38	38	0	220	220	220	1	4	9	9	9	9	9	11	0	10	1	6	27	0	7	7	7	2	1	2	6	647	564	232	539	0	20	9	504	264	0	1
G	0	0	0	0	0	0	0	0	0	1	0	4	4	0	0	0	0	1	82	3	3	8	8	3	5	0	4	1	1	20	0	1	1	1	1	0	1	0	0	0	0	0	0	0	0	0	0	0	1
G	0	0	0	0	0	0	0	0	0	1	0	6	6	0	1	1	1	1	11	17	17	6	6	3	4	0	3	1	1	15	0	2	2	2	2	0	2	0	4	0	0	0	0	3	0	0	24	0	1
G	0	0	0	0	0	0	0	0	0	1	0	3	3	0	0	0	0	1	12	3	3	7	7	4	4	0	4	1	4	20	0	1	1	1	1	0	1	0	0	0	0	0	0	0	0	0	0	0	1
L	0	0	0	0	0	0	0	0	0	1	0	3	3	0	0	0	0	1	13	4	4	5	5	3	4	0	3	1	1	14	0	2	2	2	2	0	2	0	0	0	0	0	0	1	0	0	11	0	1
E	0	0	0	0	0	0	0	0	0	1	0	7	7	0	1	1	1	1	10	1	1	5	5	23	21	0	20	2	41	31	0	2	2	2	2	0	2	0	14	0	0	0	0	2	3	0	23	0	1
G	0	0	0	0	0	0	0	0	0	1	0	6	6	0	1	1	1	1	11	17	17	6	6	3	4	0	3	1	1	17	0	2	2	2	2	0	2	0	4	0	0	0	0	3	0	0	24	0	1
E	1	1	0	0	0	0	0	0	0	1	1	29	29	0	43	43	43	1	8	8	8	5	5	1091	4	0	3	1	1	2194	0	4	4	4	2	1	2	4	2751	220	725	25	1	90	23	54	257	0	1
E	1	1	0	0	0	0	0	0	0	1	0	5	5	0	1	1	1	1	6	2	2	4	4	29	21	0	20	2	58	33	3	2	2	2	2	0	2	0	0	0	0	0	0	0	0	0	8	0	1
G	0	0	0	0	0	0	0	0	0	1	0	6	6	0	0	0	0	1	26	6	6	7	7	13	11	0	10	2	18	21	1	0	0	0	0	0	0	0	0	0	0	0	0	0	0	0	0	0	0
G	0	0	0	0	0	0	0	0	0	1	0	8	8	0	0	0	0	1	3	21	21	5	5	26	24	0	23	2	53	40	1	0	0	0	0	0	0	0	0	0	0	0	0	0	0	0	0	0	0
E	0	0	0	0	0	0	0	0	0	1	0	12	12	0	0	0	0	1	10	1	1	5	5	5	3	0	3	1	8	3	1	2	2	2	2	0	2	0	1	0	1	0	0	1	0	0	12	0	1
E	0	0	0	0	0	0	0	0	0	1	1	17	17	0	213	213	213	1	16	26	26	4	4	3	4	0	3	1	1	17	0	2	2	2	2	0	2	0	39	115	19	229	0	28	7	2035	73	0	1
G	0	0	0	0	0	0	0	0	0	1	0	7	7	0	0	0	0	1	82	3	3	8	8	13	8	0	8	2	10	16	2	0	0	0	0	0	0	0	0	0	0	0	0	0	0	0	0	0	0
G	0	0	0	0	0	0	0	0	0	1	0	9	9	0	7	7	7	1	6	31	31	3	3	21	20	0	19	2	41	32	2	1	1	1	1	0	1	0	30	0	8	0	0	3	0	1	35	0	1
G	0	0	0	0	0	0	0	0	0	1	0	5	5	0	3	3	3	1	3	11	11	3	3	25	21	0	20	2	58	31	1	2	2	2	2	0	2	0	13	5	1	0	0	1	0	0	19	0	1
E	0	0	0	0	0	0	0	0	0	1	0	10	10	0	7	7	7	1	1	0	0	5	5	26	18	0	17	2	45	31	1	1	1	1	1	0	1	1	2947	4	0	0	0	26	4	12	58	0	1
G	0	0	0	0	0	0	0	0	0	1	0	7	7	0	0	0	0	1	26	6	6	7	7	1	0	0	0	0	0	0	0	1	1	1	1	0	1	0	0	0	0	0	0	0	0	0	0	0	1
E	0	0	0	0	0	0	0	0	0	1	1	21	21	0	189	189	189	1	3	3	3	4	4	6	4	0	4	1	2	14	3	2	2	2	2	0	2	0	59	272	63	513	0	32	7	6	86	0	1
E	4	4	3	5	5	0	5	0	0	1	1	24	24	0	45	45	45	1	6	2	2	4	4	15	8	0	8	1	23	3	7	3	3	3	2	1	2	2	50	0	40	0	0	10	0	0	66	0	1
E	0	0	0	0	0	0	0	0	0	1	0	7	7	0	0	0	0	1	6	1	1	6	6	19	18	0	17	2	31	27	0	3	3	3	3	0	3	0	11	5	0	0	0	0	0	0	38	0	1
E	0	0	0	0	0	0	0	0	0	1	1	17	17	0	214	214	214	1	16	26	26	4	4	3	4	0	4	1	2	16	0	2	2	2	2	0	2	0	39	80	19	159	0	28	6	1521	73	0	1
G	0	0	0	0	0	0	0	0	0	1	0	3	3	0	0	0	0	1	12	3	3	7	7	4	5	0	4	1	2	22	0	1	1	1	1	0	1	0	0	0	0	0	0	0	0	0	0	0	1
G	0	0	0	0	0	0	0	0	0	1	0	6	6	0	0	0	0	1	12	3	3	7	7	0	0	0	0	0	0	0	0	1	1	1	1	0	1	0	0	0	0	0	0	0	0	0	0	0	1
G	0	0	0	0	0	0	0	0	0	1	0	7	7	0	1	1	1	1	11	17	17	6	6	3	4	0	4	1	2	17	0	2	2	2	2	0	2	0	4	0	0	0	0	3	0	0	24	0	1
E	3	3	0	1	1	0	1	1	1	1	0	38	38	0	278	278	278	1	4	9	9	9	9	5	10	0	10	1	4	27	0	7	7	7	2	1	2	6	655	609	271	582	0	21	13	1422	267	0	1
L	4	4	8	1	1	0	1	1	1	1	0	25	25	0	25	25	25	1	3	0	0	5	5	3	2	0	2	1	4	3	0	7	7	7	4	1	4	5	25	13	11	1	0	14	1	0	123	0	1
G	0	0	0	0	0	0	0	0	0	1	0	9	9	0	5	5	5	1	7	34	34	7	7	3	4	0	4	1	2	15	0	2	2	2	2	0	2	0	2288	1	475	10	0	36	0	14	68	0	1
E	1	1	0	0	0	0	0	0	0	1	1	29	29	0	43	43	43	1	8	8	8	5	5	1091	4	0	4	1	2	2190	0	4	4	4	2	1	2	4	2755	216	728	26	1	91	23	50	257	0	1
G	0	0	0	0	0	0	0	0	0	1	0	22	22	0	46	46	46	1	10	11	11	5	5	7	5	0	5	1	16	3	0	4	4	4	2	1	2	2	168	1	275	9	0	44	0	8	190	0	1
G	0	0	0	0	0	0	0	0	0	1	0	4	4	0	0	0	0	1	12	3	3	7	7	7	8	0	8	1	6	14	0	0	0	0	0	0	0	0	0	0	0	0	0	0	0	0	0	0	0
E	3	3	0	1	1	0	1	1	1	1	0	51	51	0	381	381	381	1	4	9	9	9	9	11	18	0	15	1	7	35	0	30	30	30	3	1	3	10	3360	1054	981	973	0	89	18	2925	1507	0	1
G	0	0	0	0	0	0	0	0	0	1	0	21	21	0	44	44	44	1	10	11	11	5	5	8	5	0	5	1	16	3	0	4	4	4	2	1	2	2	168	1	275	9	0	44	0	8	190	0	1
E	3	3	352	0	0	0	0	0	0	1	1	39	39	0	103	103	103	1	8	8	8	5	5	1091	4	0	3	1	1	2191	0	8	8	8	3	1	3	7	2799	251	741	28	2	104	23	57	399	0	1
G	0	0	0	0	0	0	0	0	0	1	0	4	4	0	3	3	3	1	3	11	11	3	3	29	23	0	22	2	67	35	0	2	2	2	2	0	2	0	13	5	1	0	0	1	0	0	19	0	1
E	3	3	10	0	0	0	0	0	0	1	0	29	29	0	114	114	114	1	4	10	10	5	5	6	3	0	3	1	9	3	0	5	5	5	2	1	2	3	52	1178	27	916	0	19	1	889	128	0	1
G	0	0	0	0	0	0	0	0	0	1	1	28	28	0	317	317	317	1	3	21	21	5	5	9	9	0	8	1	10	30	1	14	14	14	5	9	5	12	3070	34	239	33	0	122	4	49	775	0	1
G	0	0	0	0	0	0	0	0	0	1	0	5	5	0	0	0	0	1	10	5	5	3	3	27	25	0	24	2	51	39	1	0	0	0	0	0	0	0	0	0	0	0	0	0	0	0	0	0	0
E	0	0	0	0	0	0	0	0	0	1	0	3	3	0	1	1	1	1	3	11	11	7	7	4	5	0	5	1	4	21	0	2	2	2	2	0	2	0	0	0	0	0	0	1	0	0	13	0	1
G	0	0	0	0	0	0	0	0	0	1	0	3	3	0	3	3	3	1	3	11	11	3	3	3	4	0	4	1	2	14	0	2	2	2	2	0	2	0	19	5	3	0	0	1	0	0	15	0	1
G	0	0	0	0	0	0	0	0	0	1	0	8	8	0	3	3	3	1	9	11	11	5	5	8	8	0	8	1	6	24	0	2	2	2	2	0	2	0	9	0	26	0	0	13	0	0	37	0	1
E	0	0	0	0	0	0	0	1	1	1	1	27	27	0	222	222	222	1	1	0	0	5	5	5	6	0	5	1	3	22	0	3	3	3	2	1	2	1	1271	262	187	236	1	94	8	4422	162	0	1
E	1	1	0	0	0	0	0	0	0	1	0	4	4	0	2	2	2	1	7	5	5	4	4	17	18	0	17	2	36	28	0	2	2	2	2	0	2	0	0	0	0	0	0	0	0	0	8	0	1
G	0	0	0	0	0	0	0	0	0	1	0	3	3	0	0	0	0	1	26	6	6	7	7	3	4	0	3	1	1	17	0	1	1	1	1	0	1	0	0	0	0	0	0	0	0	0	0	0	1
E	1	1	0	0	0	0	0	0	0	1	0	5	5	0	2	2	2	1	7	5	5	4	4	22	26	0	25	2	50	36	0	2	2	2	2	0	2	0	0	0	0	0	0	0	0	0	8	0	1
G	0	0	0	0	0	0	0	0	0	1	0	16	16	0	60	60	60	1	10	11	11	5	5	5	6	0	5	1	3	20	0	4	4	4	2	1	2	2	265	4	308	9	0	70	1	5	187	0	1
E	0	0	0	0	0	0	0	0	0	1	0	21	21	0	153	153	153	1	1	0	0	3	3	8	6	0	6	1	12	3	0	2	2	2	2	0	2	0	49	231	3	227	0	7	0	3471	52	0	1
E	1	1	0	0	0	0	0	0	0	1	0	4	4	0	1	1	1	1	6	2	2	4	4	21	17	0	16	2	34	29	0	2	2	2	2	0	2	0	0	0	0	0	0	0	0	0	8	0	1
L	0	0	0	0	0	0	0	1	1	1	0	20	20	0	90	90	90	1	3	0	0	5	5	3	5	0	4	1	1	24	0	7	7	7	4	1	4	5	31	9	8	1	0	15	1	0	132	0	1
G	0	0	0	0	0	0	0	0	0	1	0	6	6	0	0	0	0	1	12	3	3	7	7	12	10	0	9	2	13	20	1	0	0	0	0	0	0	0	0	0	0	0	0	0	0	0	0	0	0
G	0	0	0	0	0	0	0	0	0	1	0	11	11	0	57	57	57	1	7	17	17	5	5	4	5	0	4	1	3	23	0	4	4	4	2	1	2	2	2500	24	569	834	0	42	2	25	182	0	1
G	0	0	0	0	0	0	0	0	0	1	0	8	8	0	0	0	0	1	12	3	3	7	7	10	10	0	10	2	15	15	1	0	0	0	0	0	0	0	0	0	0	0	0	0	0	0	0	0	0
G	0	0	0	0	0	0	0	0	0	1	0	7	7	0	1	1	1	1	7	17	17	5	5	3	2	0	2	1	4	3	0	2	2	2	2	0	2	0	67	4	43	2	0	16	2	2	46	0	1
G	0	0	0	0	0	0	0	0	0	1	0	5	5	0	0	0	0	1	10	5	5	3	3	24	21	0	20	2	83	32	0	0	0	0	0	0	0	0	0	0	0	0	0	0	0	0	0	0	0
E	0	0	0	0	0	0	0	0	0	1	0	14	14	0	53	53	53	1	1	0	0	3	3	21	16	0	15	2	31	29	0	2	2	2	2	0	2	0	7	45	2	37	0	9	0	219	54	0	1
E	1	1	0	0	0	0	0	0	0	1	0	6	6	0	1	1	1	1	6	2	2	4	4	24	21	0	20	2	54	30	1	2	2	2	2	0	2	0	0	0	0	0	0	0	0	0	8	0	1
G	0	0	0	0	0	0	0	0	0	0	0	7	7	0	4	4	4	1	11	22	22	8	8	7	8	0	7	1	5	24	3	2	2	2	2	0	2	0	2	0	4	0	0	1	0	0	21	0	1
G	0	0	0	0	0	0	0	0	0	1	0	5	5	0	0	0	0	1	4	1	1	3	3	22	18	0	17	2	72	31	0	1	1	1	1	0	1	0	0	0	0	0	0	0	0	0	6	0	1
E	2	2	3	0	0	0	0	0	0	1	0	34	34	0	186	186	186	1	8	8	8	5	5	1094	4	0	4	1	10	1091	0	3	3	3	2	1	2	1	212	809	139	37	0	32	2	1305	154	0	1
E	0	0	0	0	0	0	0	0	0	1	1	18	18	0	123	123	123	1	16	26	26	4	4	26	23	0	21	2	56	35	2	2	2	2	2	0	2	0	142	61	5	121	0	17	8	1034	61	0	1
E	0	0	0	0	0	0	0	0	0	1	0	6	6	0	0	0	0	1	4	9	9	9	9	28	25	0	24	2	60	38	1	0	0	0	0	0	0	0	0	0	0	0	0	0	0	0	0	0	0
E	8	8	10	1	1	0	1	1	1	1	1	30	30	0	174	174	174	1	4	3	3	4	4	7	2	0	2	1	6	3	1	11	11	11	3	7	3	4	931	1188	636	2395	0	29	15	1255	288	0	0
G	0	0	0	0	0	0	0	0	0	1	0	3	3	0	0	0	0	1	12	3	3	7	7	4	5	0	4	1	2	21	0	1	1	1	1	0	1	0	0	0	0	0	0	0	0	0	0	0	1
G	0	0	0	0	0	0	0	0	0	1	0	6	6	0	2	2	2	1	6	31	31	3	3	5	6	0	5	1	3	23	0	2	2	2	2	0	2	0	11	0	27	0	0	6	0	0	33	0	1
E	0	0	0	0	0	0	0	0	0	1	0	6	6	0	0	0	0	1	10	0	0	4	4	3	2	0	2	1	4	3	0	2	2	2	2	0	2	0	0	0	0	0	0	0	0	0	1	0	1
G	0	0	0	0	0	0	0	0	0	1	0	16	16	0	57	57	57	1	7	17	17	5	5	8	8	0	7	1	5	27	0	4	4	4	2	1	2	2	2509	28	571	834	0	42	2	26	184	0	1
G	0	0	0	0	0	0	0	0	0	1	0	7	7	0	0	0	0	1	82	3	3	8	8	16	11	0	10	2	16	20	1	0	0	0	0	0	0	0	0	0	0	0	0	0	0	0	0	0	0
G	0	0	0	0	0	0	0	0	0	1	0	5	5	0	0	0	0	1	7	17	17	5	5	12	10	0	10	2	14	20	0	0	0	0	0	0	0	0	0	0	0	0	0	0	0	0	0	0	0
L	0	0	0	0	0	0	0	0	0	1	0	9	9	0	5	5	5	1	3	0	0	5	5	18	15	0	14	2	34	28	1	1	1	1	1	0	1	1	66	0	0	1	0	7	0	0	28	0	1
E	4	4	26	0	0	0	0	0	0	1	0	24	24	0	10	10	10	1	6	1	1	6	6	6	4	0	4	1	13	3	0	7	7	7	3	4	3	4	214	36	131	5	2	30	36	7	226	0	1
G	0	0	0	0	0	0	0	0	0	1	0	5	5	0	0	0	0	1	17	47	47	7	7	3	4	0	3	1	1	18	0	1	1	1	1	0	1	0	0	0	0	0	0	0	0	0	0	0	1
G	0	0	0	0	0	0	0	0	0	1	0	5	5	0	0	0	0	1	17	47	47	7	7	3	4	0	3	1	1	15	0	1	1	1	1	0	1	0	0	0	0	0	0	0	0	0	0	0	1
G	0	0	0	0	0	0	0	0	0	1	0	7	7	0	0	0	0	1	3	21	21	5	5	22	19	0	18	2	76	35	0	0	0	0	0	0	0	0	0	0	0	0	0	0	0	0	0	0	0
E	0	0	0	0	0	0	0	0	0	1	1	21	21	0	179	179	179	1	3	3	3	4	4	5	4	0	4	1	2	14	2	2	2	2	2	0	2	0	52	149	63	298	0	32	7	4	85	0	1
E	0	0	0	0	0	0	0	0	0	1	0	18	18	0	156	156	156	1	1	0	0	3	3	5	6	0	6	1	4	16	0	2	2	2	2	0	2	0	28	179	2	171	0	10	0	3215	62	0	1
G	0	0	0	0	0	0	0	0	0	1	0	5	5	0	0	0	0	1	26	6	6	7	7	6	6	0	6	2	4	13	0	0	0	0	0	0	0	0	0	0	0	0	0	0	0	0	0	0	0
G	0	0	0	0	0	0	0	0	0	1	0	5	5	0	0	0	0	1	4	1	1	3	3	26	17	0	16	2	75	31	0	1	1	1	1	0	1	0	0	0	0	0	0	0	0	0	6	0	1
G	0	0	0	0	0	0	0	0	0	1	0	10	10	0	3	3	3	1	9	11	11	5	5	3	2	0	2	1	4	3	0	2	2	2	2	0	2	0	7	0	9	0	0	11	0	0	41	0	1
E	0	0	0	0	0	0	0	0	0	1	0	15	15	0	66	66	66	1	1	0	0	3	3	29	24	0	23	2	66	37	1	2	2	2	2	0	2	0	7	86	2	78	0	9	0	1316	54	0	1
E	1	1	11	0	0	0	0	0	0	1	0	10	10	0	0	0	0	1	3	3	3	4	4	6	4	0	4	1	13	3	0	1	1	1	1	0	1	0	0	0	0	0	0	0	0	0	0	0	1
G	0	0	0	0	0	0	0	0	0	1	0	9	9	0	5	5	5	1	7	34	34	7	7	3	4	0	3	1	1	15	0	2	2	2	2	0	2	0	2289	5	475	10	0	36	0	15	68	0	1
E	0	0	0	0	0	0	0	0	0	1	0	35	35	0	204	204	204	1	10	0	0	4	4	5	5	0	4	1	1	24	2	14	14	14	2	12	2	24	828	317	344	212	0	34	10	4353	328	0	1
G	0	0	0	0	0	0	0	0	0	1	0	5	5	0	3	3	3	1	3	11	11	3	3	3	4	0	4	1	1	14	1	2	2	2	2	0	2	0	19	5	3	0	0	1	0	0	15	0	1
L	0	0	0	0	0	0	0	0	0	1	0	5	5	0	53	53	53	1	14	9	9	5	5	3	4	0	4	1	2	14	0	2	2	2	2	0	2	0	0	0	0	0	0	3	0	1	18	0	1
G	0	0	0	0	0	0	0	0	0	1	1	29	29	0	321	321	321	1	3	21	21	5	5	9	9	0	8	1	9	30	1	14	14	14	5	9	5	12	3066	27	235	29	0	120	5	46	757	0	1
G	0	0	0	0	0	0	0	0	0	1	0	3	3	0	0	0	0	1	12	3	3	7	7	4	5	0	4	1	2	22	0	1	1	1	1	0	1	0	0	0	0	0	0	0	0	0	0	0	1
G	0	0	0	0	0	0	0	0	0	0	0	7	7	0	4	4	4	1	11	22	22	8	8	3	2	0	2	1	4	3	0	2	2	2	2	0	2	0	1	0	5	0	0	2	0	0	23	0	1
G	0	0	0	0	0	0	0	0	0	1	0	4	4	0	0	0	0	1	17	47	47	7	7	4	5	0	4	1	2	23	0	1	1	1	1	0	1	0	0	0	0	0	0	0	0	0	0	0	1
G	0	0	0	0	0	0	0	0	0	1	0	10	10	0	3	3	3	1	3	11	11	3	3	7	4	0	4	1	10	3	0	2	2	2	2	0	2	0	16	4	3	0	0	1	0	0	16	0	1
L	0	0	0	0	0	0	0	0	0	1	0	12	12	0	11	11	11	1	3	0	0	5	5	19	16	0	15	2	70	28	1	1	1	1	1	0	1	1	88	0	0	1	0	8	0	0	30	0	1
G	1	1	2	0	0	0	0	0	0	1	0	9	9	0	0	0	0	1	4	1	1	3	3	5	4	0	4	1	10	3	0	2	2	2	2	0	2	0	1	0	0	0	0	0	0	0	11	0	1
L	0	0	0	0	0	0	0	1	1	1	0	22	22	0	28	28	28	1	3	0	0	5	5	8	8	0	7	1	7	27	1	7	7	7	4	1	4	5	36	9	8	1	0	15	1	0	138	0	1
G	0	0	0	0	0	0	0	0	0	0	0	5	5	0	0	0	0	1	11	22	22	8	8	21	17	0	16	2	34	31	4	0	0	0	0	0	0	0	0	0	0	0	0	0	0	0	0	0	0
L	2	2	0	3	3	0	3	0	0	1	0	11	11	0	10	10	10	1	4	1	1	4	4	25	20	0	19	2	76	34	0	2	2	2	1	1	1	1	0	0	0	0	0	0	0	0	14	0	1
G	0	0	0	0	0	0	0	0	0	1	0	7	7	0	1	1	1	1	7	17	17	5	5	3	2	0	2	1	4	3	0	2	2	2	2	0	2	0	67	4	43	2	0	16	2	2	46	0	1
G	0	0	0	0	0	0	0	0	0	1	0	7	7	0	0	0	0	1	17	47	47	7	7	0	0	0	0	0	1	0	0	1	1	1	1	0	1	0	0	0	0	0	0	0	0	0	0	0	1
G	0	0	0	0	0	0	0	0	0	1	0	13	13	0	57	57	57	1	7	17	17	5	5	5	5	0	4	1	3	22	0	4	4	4	2	1	2	2	2500	24	569	834	0	42	2	25	182	0	1
L	4	4	0	5	5	0	5	0	0	1	0	32	32	0	143	143	143	1	4	1	1	4	4	6	6	0	5	1	6	23	0	6	6	6	2	1	2	5	265	1935	187	1	0	36	7	6	216	0	1
E	0	0	0	0	0	0	0	0	0	1	0	6	6	0	0	0	0	1	10	0	0	4	4	3	2	0	2	1	4	3	0	2	2	2	2	0	2	0	0	0	0	0	0	0	0	0	1	0	1
E	0	0	0	0	0	0	0	0	0	1	0	11	11	0	0	0	0	1	10	1	1	5	5	5	3	0	3	1	9	3	0	2	2	2	2	0	2	0	1	0	1	0	0	1	0	0	12	0	0
G	0	0	0	0	0	0	0	0	0	1	0	9	9	0	0	0	0	1	3	21	21	5	5	4	2	0	2	1	4	2	0	1	1	1	1	0	1	0	0	0	0	0	0	0	0	0	0	0	1
E	0	0	0	0	0	0	0	0	0	1	0	15	15	0	83	83	83	1	1	0	0	3	3	25	23	0	22	2	60	36	2	2	2	2	2	0	2	0	7	40	2	34	0	9	0	116	54	0	1
G	0	0	0	0	0	0	0	0	0	1	0	6	6	0	0	0	0	1	12	3	3	7	7	9	8	0	8	2	8	17	1	0	0	0	0	0	0	0	0	0	0	0	0	0	0	0	0	0	0
G	0	0	0	0	0	0	0	0	0	1	0	7	7	0	1	1	1	1	11	17	17	6	6	28	21	0	20	2	58	35	0	2	2	2	2	0	2	0	5	0	0	0	0	3	0	0	23	0	1
E	19	19	49	1	1	0	1	4	4	1	1	43	43	0	249	249	249	1	4	3	3	4	4	11	2	0	2	1	9	3	5	28	28	28	3	18	3	15	1524	1230	1741	3387	0	47	102	2237	845	0	0
G	0	0	0	0	0	0	0	0	0	1	0	1	1	0	0	0	0	1	3	1	1	3	3	3	4	0	3	1	1	15	0	2	2	2	2	0	2	0	1	0	0	0	0	0	0	0	7	0	1
E	0	0	0	0	0	0	0	0	0	1	0	21	21	0	121	121	121	1	4	10	10	5	5	19	18	0	17	2	33	28	0	3	3	3	2	1	2	0	43	1068	3	3014	0	14	1	3086	72	0	1
E	0	0	0	0	0	0	0	0	0	1	1	20	20	0	188	188	188	1	3	3	3	4	4	5	4	0	3	1	1	15	2	2	2	2	2	0	2	0	59	117	63	234	0	32	7	4	86	0	1
E	0	0	0	0	0	0	0	0	0	1	0	7	7	0	0	0	0	1	4	3	3	4	4	26	25	0	24	2	59	38	1	0	0	0	0	0	0	0	0	0	0	0	0	0	0	0	0	0	0
E	0	0	0	0	0	0	0	0	0	1	0	20	20	0	6	6	6	1	6	1	1	6	6	7	8	0	7	1	5	19	0	9	9	9	3	6	3	6	190	40	43	0	0	46	3	0	294	0	1
G	0	0	0	0	0	0	0	0	0	1	0	17	17	0	61	61	61	1	10	11	11	5	5	5	6	0	6	1	4	16	0	4	4	4	2	1	2	2	264	4	306	9	0	70	1	5	187	0	1
G	0	0	0	0	0	0	0	0	0	1	0	6	6	0	1	1	1	1	11	17	17	6	6	3	4	0	3	1	1	15	0	2	2	2	2	0	2	0	4	0	0	0	0	3	0	0	24	0	1
E	1	1	175	1	1	0	1	0	0	1	0	13	13	0	14	14	14	1	10	0	0	4	4	25	19	0	18	2	48	32	1	1	1	1	1	0	1	0	27	11	0	0	0	1	0	1	46	0	1
G	0	0	0	0	0	0	0	0	0	1	0	2	2	0	0	0	0	1	3	1	1	3	3	3	4	0	4	1	1	14	1	2	2	2	2	0	2	0	1	0	0	0	0	0	0	0	7	0	1
G	0	0	0	0	0	0	0	0	0	1	0	4	4	0	3	3	3	1	3	11	11	3	3	22	20	0	19	2	36	29	0	2	2	2	2	0	2	0	13	5	1	0	0	1	0	0	20	0	1
E	3	3	2	4	4	0	4	0	0	1	1	24	24	0	45	45	45	1	6	2	2	4	4	15	8	0	8	1	21	3	6	3	3	3	2	1	2	2	50	0	40	0	0	10	0	0	66	0	1
E	1	1	0	1	1	0	1	0	0	1	0	9	9	0	1	1	1	1	3	11	11	7	7	4	4	0	4	1	10	3	0	2	2	2	2	0	2	0	1	0	0	0	0	1	0	0	16	0	1
G	0	0	0	0	0	0	0	0	0	1	0	5	5	0	0	0	0	1	12	3	3	7	7	8	7	0	7	2	8	12	0	0	0	0	0	0	0	0	0	0	0	0	0	0	0	0	0	0	0
G	0	0	0	0	0	0	0	0	0	1	0	8	8	0	0	0	0	1	3	21	21	5	5	27	25	0	24	2	57	37	1	0	0	0	0	0	0	0	0	0	0	0	0	0	0	0	0	0	0
G	0	0	0	0	0	0	0	0	0	1	0	6	6	0	5	5	5	1	7	17	17	5	5	3	4	0	3	1	1	14	0	2	2	2	2	0	2	0	2308	21	482	6	0	32	0	18	71	0	1
G	1	1	0	0	0	0	0	0	0	1	0	7	7	0	1	1	1	1	10	5	5	3	3	3	2	0	2	1	4	3	1	2	2	2	2	0	2	0	2	0	4	0	0	1	0	0	16	0	1
E	1	1	0	0	0	0	0	0	0	1	0	7	7	0	2	2	2	1	7	5	5	4	4	21	18	0	17	2	37	30	1	2	2	2	2	0	2	0	0	0	0	0	0	0	0	0	8	0	1
E	0	0	0	0	0	0	0	0	0	1	0	11	11	0	0	0	0	1	10	1	1	5	5	6	3	0	3	1	8	3	0	2	2	2	2	0	2	0	1	0	1	0	0	1	0	0	12	0	1
G	0	0	0	0	0	0	0	0	0	0	0	7	7	0	4	4	4	1	11	22	22	8	8	3	2	0	2	1	5	3	0	2	2	2	2	0	2	0	1	0	5	0	0	2	0	0	23	0	1
G	0	0	0	0	0	0	0	0	0	1	0	5	5	0	0	0	0	1	7	10	10	5	5	24	19	0	18	2	43	34	1	0	0	0	0	0	0	0	0	0	0	0	0	0	0	0	0	0	0
G	0	0	0	0	0	0	0	0	0	1	0	3	3	0	3	3	3	1	3	11	11	3	3	3	4	0	4	1	2	14	0	2	2	2	2	0	2	0	19	5	3	0	0	1	0	0	15	0	1
G	0	0	0	0	0	0	0	0	0	1	0	6	6	0	0	0	0	1	7	17	17	5	5	16	14	0	13	2	21	27	1	0	0	0	0	0	0	0	0	0	0	0	0	0	0	0	0	0	0
G	0	0	0	0	0	0	0	0	0	1	0	17	17	0	58	58	58	1	10	11	11	5	5	5	6	0	5	1	3	20	0	4	4	4	2	1	2	2	265	4	308	9	0	70	1	5	188	0	1
E	0	0	0	0	0	0	0	0	0	1	0	17	17	0	157	157	157	1	1	0	0	3	3	5	6	0	5	1	3	20	0	2	2	2	2	0	2	0	28	85	2	78	0	10	0	1307	62	0	1
G	0	0	0	0	0	0	0	0	0	0	0	4	4	0	0	0	0	1	11	22	22	8	8	26	24	0	23	2	52	35	1	0	0	0	0	0	0	0	0	0	0	0	0	0	0	0	0	0	0
G	0	0	0	0	0	0	0	0	0	1	0	8	8	0	3	3	3	1	8	42	42	5	5	3	4	0	3	1	1	15	0	2	2	2	2	0	2	0	2289	6	467	10	0	26	0	16	67	0	1
E	0	0	0	0	0	0	0	0	0	1	0	11	11	0	7	7	7	1	1	0	0	5	5	28	25	0	24	2	59	38	1	1	1	1	1	0	1	1	2947	4	0	0	0	26	4	12	58	0	1
G	0	0	0	0	0	0	0	0	0	1	0	7	7	0	2	2	2	1	6	31	31	3	3	7	8	0	7	1	6	25	0	2	2	2	2	0	2	0	11	0	27	0	0	6	0	0	33	0	1
G	0	0	0	0	0	0	0	0	0	1	0	5	5	0	0	0	0	1	12	3	3	7	7	13	11	0	11	2	14	18	0	0	0	0	0	0	0	0	0	0	0	0	0	0	0	0	0	0	0
G	0	0	0	0	0	0	0	0	0	1	0	7	7	0	1	1	1	1	7	17	17	5	5	3	2	0	2	1	4	3	0	2	2	2	2	0	2	0	67	4	43	2	0	16	2	2	46	0	1
L	4	4	10	5	5	0	5	0	0	1	0	31	31	0	141	141	141	1	4	1	1	4	4	6	2	0	2	1	9	3	0	7	7	7	2	1	2	7	121	1133	61	1	0	14	3	5	200	0	1
E	0	0	0	0	0	0	0	0	0	1	0	4	4	0	0	0	0	1	10	1	1	5	5	3	4	0	4	1	2	14	0	2	2	2	2	0	2	0	3	0	2	0	0	2	0	0	13	0	1
G	0	0	0	0	0	0	0	0	0	1	0	5	5	0	0	0	0	1	17	47	47	7	7	8	9	0	8	2	9	18	0	0	0	0	0	0	0	0	0	0	0	0	0	0	0	0	0	0	0
G	0	0	0	0	0	0	0	0	0	1	0	18	18	0	60	60	60	1	7	17	17	5	5	8	6	0	5	1	5	24	0	4	4	4	2	1	2	2	2610	25	722	839	0	73	33	26	224	0	1
E	1	1	0	0	0	0	0	0	0	1	0	3	3	0	1	1	1	1	6	2	2	4	4	22	21	0	20	2	46	29	0	2	2	2	2	0	2	0	0	0	0	0	0	0	0	0	8	0	1
E	1	1	0	1	1	0	1	0	0	1	0	7	7	0	1	1	1	1	3	11	11	7	7	3	2	0	2	1	4	3	0	2	2	2	2	0	2	0	1	0	0	0	0	1	0	0	16	0	1
G	0	0	0	0	0	0	0	0	0	1	0	5	5	0	0	0	0	1	4	1	1	3	3	20	19	0	18	2	73	29	0	1	1	1	1	0	1	0	0	0	0	0	0	0	0	0	6	0	1
G	0	0	0	0	0	0	0	0	0	1	0	5	5	0	0	0	0	1	10	5	5	3	3	20	20	0	19	2	73	29	0	0	0	0	0	0	0	0	0	0	0	0	0	0	0	0	0	0	0
E	0	0	0	0	0	0	0	0	0	1	0	4	4	0	0	0	0	1	10	1	1	5	5	3	4	0	4	1	2	17	0	1	1	1	1	0	1	0	0	0	0	0	0	0	0	0	0	0	1
E	0	0	0	0	0	0	0	0	0	1	0	17	17	0	158	158	158	1	1	0	0	3	3	5	6	0	6	1	5	19	0	2	2	2	2	0	2	0	28	104	2	96	0	10	0	1670	62	0	1
G	0	0	0	0	0	0	0	0	0	1	0	13	13	0	82	82	82	1	7	17	17	5	5	7	8	0	7	1	6	26	0	2	2	2	2	0	2	0	2348	1	517	9	0	34	0	17	69	0	1
L	0	0	0	0	0	0	0	0	0	1	0	10	10	0	0	0	0	1	13	4	4	5	5	6	4	0	4	1	10	3	0	2	2	2	2	0	2	0	49	0	12	0	0	3	0	0	20	0	1
E	0	0	0	0	0	0	0	0	0	1	0	17	17	0	158	158	158	1	1	0	0	3	3	5	6	0	5	1	3	20	0	2	2	2	2	0	2	0	28	88	2	80	0	10	0	1411	62	0	1
E	0	0	0	0	0	0	0	0	0	1	0	35	35	0	211	211	211	1	10	0	0	4	4	5	5	0	4	1	4	23	1	14	14	14	14	0	14	24	828	317	344	212	0	34	10	4354	328	0	1
E	0	0	0	0	0	0	0	0	0	1	1	25	25	0	213	213	213	1	16	26	26	4	4	7	5	0	5	1	18	3	0	2	2	2	2	0	2	0	42	94	20	188	0	17	0	3365	68	0	1
G	0	0	0	0	0	0	0	0	0	1	0	4	4	0	0	0	0	1	4	1	1	3	3	27	25	0	24	2	53	36	1	1	1	1	1	0	1	0	0	0	0	0	0	0	0	0	6	0	1
G	0	0	0	0	0	0	0	0	0	1	0	3	3	0	0	0	0	1	8	3	3	6	6	4	5	0	4	1	2	22	0	1	1	1	1	0	1	0	0	0	0	0	0	0	0	0	0	0	1
E	1	1	0	0	0	0	0	0	0	1	0	7	7	0	2	2	2	1	7	5	5	4	4	23	20	0	19	2	42	28	1	2	2	2	2	0	2	0	0	0	0	0	0	0	0	0	8	0	1
E	0	0	0	0	0	0	0	0	0	1	0	11	11	0	0	0	0	1	10	1	1	5	5	4	3	0	3	1	8	3	0	2	2	2	2	0	2	0	1	0	1	0	0	1	0	0	12	0	1
E	1	1	0	1	1	0	1	0	0	1	0	4	4	0	2	2	2	1	4	1	1	5	5	3	4	0	3	1	1	15	0	2	2	2	2	0	2	0	54	0	79	0	0	5	0	0	15	0	1
E	0	0	0	0	0	0	0	0	0	1	0	21	21	0	6	6	6	1	6	1	1	6	6	7	7	0	6	1	5	21	0	9	9	9	3	6	3	6	190	40	43	0	0	46	3	0	294	0	1
E	1	1	0	0	0	0	0	0	0	1	1	34	34	0	54	54	54	1	8	8	8	5	5	1091	4	0	4	1	2	2193	0	7	7	7	3	1	3	6	2787	237	732	28	2	102	23	51	331	0	1
G	0	0	0	0	0	0	0	0	0	1	0	8	8	0	0	0	0	1	7	17	17	5	5	10	11	0	11	2	14	19	1	0	0	0	0	0	0	0	0	0	0	0	0	0	0	0	0	0	0
E	0	0	0	0	0	0	0	0	0	1	0	11	11	0	13	13	13	1	1	0	0	5	5	23	20	0	19	2	79	29	0	1	1	1	1	0	1	1	3073	4	0	0	0	27	4	12	60	0	1
G	0	0	0	0	0	0	0	0	0	1	0	8	8	0	1	1	1	1	11	17	17	6	6	23	20	0	19	2	37	32	0	2	2	2	2	0	2	0	5	0	0	0	0	3	0	0	23	0	1
E	0	0	0	0	0	0	0	0	0	1	0	25	25	0	221	221	221	1	4	10	10	5	5	3	4	0	4	1	2	14	0	5	5	5	2	1	2	3	45	2558	17	5629	0	27	1	5803	133	0	1
G	0	0	0	0	0	0	0	0	0	1	0	5	5	0	0	0	0	1	12	3	3	7	7	9	9	0	9	2	9	17	0	0	0	0	0	0	0	0	0	0	0	0	0	0	0	0	0	0	0
E	0	0	0	0	0	0	0	0	0	1	0	6	6	0	0	0	0	1	7	1	1	3	3	17	16	0	15	2	29	24	1	1	1	1	1	0	1	0	48	0	0	0	0	8	0	0	15	0	1
E	0	0	0	0	0	0	0	0	0	1	0	9	9	0	0	0	0	1	3	3	3	4	4	3	3	0	3	1	8	3	0	1	1	1	1	0	1	0	0	0	0	0	0	0	0	0	0	0	0
G	1	1	0	1	1	0	1	0	0	1	0	18	18	0	64	64	64	1	10	11	11	5	5	23	17	0	16	2	34	31	0	4	4	4	2	1	2	0	266	4	299	5	0	49	1	3	172	0	1
E	0	0	0	0	0	0	0	0	0	1	0	20	20	0	131	131	131	1	4	10	10	5	5	22	17	0	16	2	47	27	1	3	3	3	2	1	2	0	41	734	3	2670	0	14	1	2770	72	0	1
G	0	0	0	0	0	0	0	0	0	1	0	14	14	0	2	2	2	1	7	34	34	7	7	6	4	0	4	1	14	3	0	2	2	2	2	0	2	0	108	5	47	7	0	20	2	2	56	0	1
E	3	3	352	0	0	0	0	0	0	1	1	37	37	0	62	62	62	1	8	8	8	5	5	1091	4	0	3	1	1	2193	0	8	8	8	3	1	3	7	2756	251	733	27	2	102	23	56	385	0	1
E	0	0	0	0	0	0	0	0	0	1	0	7	7	0	0	0	0	1	6	1	1	6	6	21	19	0	18	2	38	29	0	3	3	3	3	0	3	0	11	5	0	0	0	0	0	0	38	0	1
E	2	2	0	2	2	0	2	0	0	1	0	18	18	0	48	48	48	1	6	2	2	4	4	12	8	0	7	1	6	19	5	3	3	3	2	1	2	2	5	0	0	0	0	13	0	0	54	0	1
E	0	0	0	0	0	0	0	0	0	1	0	23	23	0	217	217	217	1	4	10	10	5	5	3	4	0	3	1	1	15	0	5	5	5	2	1	2	3	45	1520	17	1719	0	27	1	1802	133	0	1
E	3	3	0	1	1	0	1	1	1	1	0	51	51	0	376	376	376	1	4	9	9	9	9	16	34	0	26	1	15	53	0	20	20	20	3	1	3	10	3348	1060	985	1002	0	91	20	2936	998	0	1
G	0	0	0	0	0	0	0	0	0	1	0	8	8	0	3	3	3	1	8	42	42	5	5	3	4	0	3	1	1	15	0	2	2	2	2	0	2	0	2289	6	467	10	0	26	0	16	67	0	1
G	0	0	0	0	0	0	0	0	0	1	1	11	11	0	3	3	3	1	7	10	10	5	5	8	8	0	7	1	5	24	0	3	3	3	2	1	2	1	2232	7	327	19	0	33	0	21	128	0	1
G	0	0	0	0	0	0	0	0	0	1	0	3	3	0	0	0	0	1	4	1	1	3	3	8	8	0	7	1	7	26	0	2	2	2	2	0	2	0	0	0	0	0	0	0	0	0	5	0	1
E	0	0	0	0	0	0	0	1	1	1	1	29	29	0	175	175	175	1	4	3	3	4	4	5	5	0	4	1	4	23	1	13	13	13	3	9	3	5	3030	1208	740	1751	0	44	12	631	321	0	1
L	2	2	0	3	3	0	3	0	0	1	0	12	12	0	10	10	10	1	4	1	1	4	4	18	17	0	16	2	68	26	1	2	2	2	1	1	1	1	0	0	0	0	0	0	0	0	14	0	1
E	6	6	10	1	1	0	1	1	1	1	1	30	30	0	171	171	171	1	4	3	3	4	4	4	4	0	4	1	19	3	0	9	9	9	3	5	3	4	931	1022	636	1340	0	28	15	365	271	0	1
G	0	0	0	0	0	0	0	0	0	1	0	8	8	0	3	3	3	1	8	42	42	5	5	3	4	0	4	1	1	14	1	2	2	2	2	0	2	0	2288	2	467	10	0	26	0	15	66	0	1
G	0	0	0	0	0	0	0	0	0	1	0	8	8	0	1	1	1	1	11	17	17	6	6	26	22	0	21	2	63	33	0	2	2	2	2	0	2	0	5	0	0	0	0	3	0	0	23	0	1
E	8	8	19	0	0	0	0	1	1	1	0	39	39	0	202	202	202	1	4	9	9	9	9	5	7	0	7	1	6	3	0	7	7	7	2	1	2	6	25	245	12	238	0	6	1	982	225	0	0
G	0	0	0	0	0	0	0	0	0	1	0	8	8	0	3	3	3	1	8	42	42	5	5	3	4	0	3	1	1	15	0	2	2	2	2	0	2	0	2289	6	467	10	0	26	0	16	67	0	1
G	0	0	0	0	0	0	0	0	0	1	0	4	4	0	0	0	0	1	3	1	1	3	3	32	23	0	21	2	68	37	1	2	2	2	2	0	2	0	1	0	0	0	0	0	0	0	7	0	1
E	3	3	0	1	1	0	1	1	1	1	0	49	49	0	411	411	411	1	4	9	9	9	9	12	34	0	26	1	10	50	0	20	20	20	3	1	3	10	3335	1060	983	1002	0	89	18	2936	993	0	1
E	0	0	0	0	0	0	0	0	0	1	1	16	16	0	119	119	119	1	16	26	26	4	4	26	25	0	23	2	59	39	0	2	2	2	2	0	2	0	142	51	5	101	0	17	8	900	61	0	1
G	0	0	0	0	0	0	0	0	0	1	0	7	7	0	0	0	0	1	17	47	47	7	7	6	7	0	6	2	6	16	1	0	0	0	0	0	0	0	0	0	0	0	0	0	0	0	0	0	0
E	0	0	0	0	0	0	0	0	0	1	0	8	8	0	1	1	1	1	10	1	1	5	5	24	21	0	20	2	40	30	1	2	2	2	2	0	2	0	14	0	0	0	0	2	3	0	23	0	1
L	0	0	0	0	0	0	0	0	0	1	0	8	8	0	11	11	11	1	3	0	0	5	5	22	19	0	18	2	57	32	0	1	1	1	1	0	1	1	88	0	0	1	0	8	0	0	30	0	1
L	0	0	0	0	0	0	0	1	1	1	0	18	18	0	27	27	27	1	3	0	0	5	5	4	5	0	4	1	2	23	0	6	6	6	3	1	3	5	31	9	8	1	0	15	1	0	120	0	1
G	0	0	0	0	0	0	0	0	0	1	0	3	3	0	0	0	0	1	10	5	5	3	3	8	8	0	7	1	7	25	1	1	1	1	1	0	1	0	0	0	0	0	0	0	0	0	0	0	1
G	0	0	0	0	0	0	0	0	0	1	0	7	7	0	1	1	1	1	11	17	17	6	6	3	4	0	3	1	1	15	0	2	2	2	2	0	2	0	4	0	0	0	0	3	0	0	24	0	1
E	1	1	175	1	1	0	1	0	0	1	0	13	13	0	16	16	16	1	10	0	0	4	4	19	16	0	15	2	29	29	3	1	1	1	1	0	1	0	27	11	0	0	0	1	0	1	46	0	1
G	1	1	2	0	0	0	0	0	0	1	0	9	9	0	0	0	0	1	3	1	1	3	3	6	4	0	4	1	10	3	0	2	2	2	2	0	2	0	1	0	0	0	0	0	0	0	10	0	1
G	1	1	0	1	1	0	1	0	0	1	0	19	19	0	98	98	98	1	10	11	11	5	5	25	22	0	21	2	53	33	0	4	4	4	2	1	2	0	266	4	302	5	0	49	2	3	174	0	1
E	3	3	68	0	0	0	0	0	0	1	1	38	38	0	78	78	78	1	8	8	8	5	5	1116	21	0	20	2	64	2212	1	8	8	8	3	1	3	2	3918	237	22	38	1	83	20	62	369	0	1
G	0	0	0	0	0	0	0	0	0	1	0	6	6	0	0	0	0	1	26	6	6	7	7	0	0	0	0	0	0	0	0	1	1	1	1	0	1	0	0	0	0	0	0	0	0	0	0	0	1
E	0	0	0	0	0	0	0	0	0	1	1	17	17	0	73	73	73	1	3	3	3	4	4	18	14	0	13	2	31	22	3	2	2	2	2	0	2	0	90	69	1	138	0	24	4	3	84	0	1
G	0	0	0	0	0	0	0	0	0	1	0	5	5	0	0	0	0	1	10	5	5	3	3	23	19	0	18	2	77	31	0	0	0	0	0	0	0	0	0	0	0	0	0	0	0	0	0	0	0
E	0	0	0	0	0	0	0	0	0	1	0	20	20	0	140	140	140	1	4	10	10	5	5	28	20	0	18	2	57	31	2	2	2	2	2	0	2	0	32	1228	3	3622	0	14	1	3723	53	0	1
L	0	0	0	0	0	0	0	0	0	1	0	10	10	0	5	5	5	1	3	0	0	5	5	19	16	0	15	2	35	27	1	1	1	1	1	0	1	1	66	0	0	1	0	7	0	0	28	0	1
E	1	1	0	0	0	0	0	0	0	1	0	5	5	0	1	1	1	1	6	2	2	4	4	25	20	0	19	2	48	27	3	2	2	2	2	0	2	0	0	0	0	0	0	0	0	0	8	0	1
E	0	0	0	0	0	0	0	0	0	1	0	14	14	0	42	42	42	1	1	0	0	3	3	24	22	0	21	2	47	30	1	2	2	2	2	0	2	0	7	24	2	24	0	9	0	64	54	0	1
L	0	0	0	0	0	0	0	0	0	1	0	10	10	0	0	0	0	1	13	4	4	5	5	6	4	0	4	1	10	3	0	2	2	2	2	0	2	0	49	0	12	0	0	3	0	0	20	0	1
G	1	1	2	0	0	0	0	0	0	1	0	9	9	0	0	0	0	1	3	1	1	3	3	6	4	0	4	1	13	3	0	2	2	2	2	0	2	0	1	0	0	0	0	0	0	0	10	0	1
G	0	0	0	0	0	0	0	0	0	1	0	6	6	0	0	0	0	1	26	6	6	7	7	9	8	0	8	2	9	18	2	0	0	0	0	0	0	0	0	0	0	0	0	0	0	0	0	0	0
G	0	0	0	0	0	0	0	0	0	1	0	4	4	0	0	0	0	1	82	3	3	8	8	2	3	0	3	1	1	15	0	1	1	1	1	0	1	0	0	0	0	0	0	0	0	0	0	0	1
E	1	1	0	1	1	0	1	0	0	1	0	5	5	0	2	2	2	1	4	1	1	5	5	24	21	0	20	2	53	33	0	2	2	2	2	0	2	0	67	0	0	0	0	3	0	0	20	0	1
G	0	0	0	0	0	0	0	0	0	1	0	6	6	0	0	0	0	1	12	3	3	7	7	13	10	0	9	2	12	19	1	0	0	0	0	0	0	0	0	0	0	0	0	0	0	0	0	0	0
G	0	0	0	0	0	0	0	0	0	1	0	8	8	0	3	3	3	1	8	42	42	5	5	3	4	0	3	1	1	15	0	2	2	2	2	0	2	0	2289	6	467	10	0	26	0	16	67	0	1
G	0	0	0	0	0	0	0	0	0	1	0	3	3	0	0	0	0	1	12	3	3	7	7	3	4	0	3	1	1	20	0	1	1	1	1	0	1	0	0	0	0	0	0	0	0	0	0	0	1
G	0	0	0	0	0	0	0	0	0	1	0	4	4	0	0	0	0	1	10	5	5	3	3	7	8	0	7	1	7	26	1	1	1	1	1	0	1	0	0	0	0	0	0	0	0	0	0	0	1
G	0	0	0	0	0	0	0	0	0	1	0	2	2	0	0	0	0	1	3	1	1	3	3	18	17	0	16	2	33	26	0	2	2	2	2	0	2	0	1	0	0	0	0	0	0	0	7	0	1
G	0	0	0	0	0	0	0	0	0	1	0	10	10	0	4	4	4	1	6	31	31	3	3	20	17	0	16	2	66	28	0	1	1	1	1	0	1	0	35	0	10	0	0	4	0	1	37	0	1
G	0	0	0	0	0	0	0	0	0	1	0	5	5	0	0	0	0	1	7	17	17	5	5	16	13	0	12	2	20	21	2	0	0	0	0	0	0	0	0	0	0	0	0	0	0	0	0	0	0
L	0	0	0	0	0	0	0	1	1	1	0	21	21	0	62	62	62	1	3	0	0	5	5	4	5	0	4	1	3	22	0	7	7	7	4	1	4	5	31	9	8	1	0	15	1	0	132	0	1
G	0	0	0	0	0	0	0	0	0	1	0	8	8	0	3	3	3	1	9	11	11	5	5	8	8	0	7	1	5	25	0	2	2	2	2	0	2	0	9	0	26	0	0	13	0	0	37	0	1
G	0	0	0	0	0	0	0	0	0	1	0	6	6	0	0	0	0	1	12	3	3	7	7	6	5	0	5	2	5	12	1	0	0	0	0	0	0	0	0	0	0	0	0	0	0	0	0	0	0
G	0	0	0	0	0	0	0	0	0	1	0	10	10	0	4	4	4	1	6	31	31	3	3	24	20	0	19	2	76	34	1	1	1	1	1	0	1	0	35	0	10	0	0	4	0	1	37	0	1
E	1	1	0	1	1	0	1	0	0	1	0	5	5	0	2	2	2	1	4	1	1	5	5	22	20	0	19	2	40	32	0	2	2	2	2	0	2	0	67	0	0	0	0	3	0	0	20	0	1
E	0	0	0	0	0	0	0	1	1	1	1	28	28	0	173	173	173	1	4	3	3	4	4	8	6	0	5	1	4	25	0	11	11	11	3	7	3	5	3003	1208	738	1751	0	42	13	631	289	0	1
G	0	0	0	0	0	0	0	0	0	1	0	8	8	0	0	0	0	1	9	11	11	5	5	32	26	0	25	2	60	39	1	0	0	0	0	0	0	0	0	0	0	0	0	0	0	0	0	0	0
G	0	0	0	0	0	0	0	0	0	1	0	13	13	0	82	82	82	1	7	17	17	5	5	9	8	0	7	1	6	26	0	2	2	2	2	0	2	0	2348	1	516	9	0	34	0	17	69	0	1
E	0	0	0	0	0	0	0	1	1	1	0	17	17	0	7	7	7	1	7	1	1	3	3	8	10	0	10	1	8	26	0	5	5	5	2	2	2	4	96	29	25	1	1	13	3	2	140	0	1
E	3	3	128	4	4	0	4	0	0	1	0	19	19	0	49	49	49	1	6	2	2	4	4	12	8	0	7	1	9	19	8	3	3	3	2	1	2	2	5	0	0	0	0	13	0	0	55	0	1
G	1	1	0	0	0	0	0	0	0	1	0	6	6	0	1	1	1	1	10	5	5	3	3	3	2	0	2	1	4	3	0	2	2	2	2	0	2	0	2	0	4	0	0	1	0	0	16	0	1
G	0	0	0	0	0	0	0	0	0	1	0	10	10	0	3	3	3	1	9	11	11	5	5	5	2	0	2	1	5	3	0	2	2	2	2	0	2	0	7	0	7	0	0	11	0	0	38	0	1
G	0	0	0	0	0	0	0	0	0	1	0	3	3	0	3	3	3	1	3	11	11	3	3	3	4	0	3	1	1	15	0	2	2	2	2	0	2	0	19	5	3	0	0	1	0	0	15	0	1
E	0	0	0	0	0	0	0	0	0	1	0	7	7	0	1	1	1	1	3	11	11	7	7	26	18	0	17	2	72	33	0	1	1	1	1	0	1	0	0	0	0	0	0	1	0	0	11	0	1
E	1	1	0	0	0	0	0	0	0	1	0	4	4	0	0	0	0	1	10	1	1	5	5	3	4	0	4	1	2	17	0	2	2	2	2	0	2	0	3	0	2	0	0	2	0	0	13	0	1
E	0	0	0	0	0	0	0	0	0	1	0	4	4	0	1	1	1	1	3	11	11	7	7	5	5	0	4	1	4	23	1	2	2	2	2	0	2	0	0	0	0	0	0	1	0	0	13	0	1
G	0	0	0	0	0	0	0	0	0	1	0	3	3	0	3	3	3	1	3	11	11	3	3	20	20	0	19	2	37	29	0	2	2	2	2	0	2	0	13	5	1	0	0	1	0	0	20	0	1
G	0	0	0	0	0	0	0	0	0	1	0	5	5	0	0	0	0	1	4	1	1	3	3	21	20	0	19	2	70	29	0	1	1	1	1	0	1	0	0	0	0	0	0	0	0	0	6	0	1
L	0	0	0	0	0	0	0	0	0	1	0	3	3	0	0	0	0	1	13	4	4	5	5	3	4	0	3	1	1	15	0	2	2	2	2	0	2	0	0	0	0	0	0	1	0	0	11	0	1
L	4	4	0	5	5	0	5	0	0	1	0	33	33	0	143	143	143	1	4	1	1	4	4	7	7	0	6	1	8	24	1	6	6	6	2	1	2	5	266	1610	188	1	0	37	7	6	217	0	1
G	0	0	0	0	0	0	0	0	0	1	0	9	9	0	7	7	7	1	6	31	31	3	3	27	25	0	24	2	53	40	1	1	1	1	1	0	1	0	30	0	8	0	0	3	0	1	35	0	1
E	1	1	0	1	1	0	1	0	0	1	0	5	5	0	2	2	2	1	4	1	1	5	5	25	20	0	19	2	52	34	0	2	2	2	2	0	2	0	67	0	0	0	0	3	0	0	20	0	1
G	0	0	0	0	0	0	0	0	0	1	0	8	8	0	4	4	4	1	8	42	42	5	5	25	21	0	19	2	54	32	1	2	2	2	2	0	2	0	2948	2	0	10	0	16	0	15	57	0	1
E	1	1	0	0	0	0	0	0	0	1	0	5	5	0	2	2	2	1	7	5	5	4	4	23	21	0	20	2	50	30	0	2	2	2	2	0	2	0	0	0	0	0	0	0	0	0	8	0	1
G	0	0	0	0	0	0	0	0	0	1	0	10	10	0	4	4	4	1	6	31	31	3	3	19	15	0	14	2	63	26	0	1	1	1	1	0	1	0	35	0	10	0	0	4	0	1	37	0	1
G	0	0	0	0	0	0	0	0	0	1	0	1	1	0	0	0	0	1	3	1	1	3	3	3	4	0	4	1	2	14	0	2	2	2	2	0	2	0	1	0	0	0	0	0	0	0	7	0	1
G	0	0	0	0	0	0	0	0	0	1	0	3	3	0	0	0	0	1	7	10	10	5	5	22	18	0	17	2	71	30	0	0	0	0	0	0	0	0	0	0	0	0	0	0	0	0	0	0	0
E	0	0	0	0	0	0	0	0	0	1	0	22	22	0	156	156	156	1	1	0	0	3	3	9	6	0	6	1	15	3	0	2	2	2	2	0	2	0	49	180	3	179	0	7	0	685	52	0	1
G	0	0	0	0	0	0	0	0	0	1	0	3	3	0	0	0	0	1	3	1	1	3	3	26	26	0	25	2	57	40	0	2	2	2	2	0	2	0	1	0	0	0	0	0	0	0	7	0	1
G	0	0	0	0	0	0	0	0	0	1	0	6	6	0	3	3	3	1	3	11	11	3	3	26	20	0	19	2	62	30	1	2	2	2	2	0	2	0	13	5	1	0	0	1	0	0	19	0	1
E	1	1	0	1	1	0	1	0	0	1	0	4	4	0	2	2	2	1	4	1	1	5	5	3	4	0	3	1	1	15	0	2	2	2	2	0	2	0	54	0	79	0	0	5	0	0	15	0	1
G	0	0	0	0	0	0	0	0	0	0	0	6	6	0	4	4	4	1	11	22	22	8	8	8	8	0	7	1	5	24	0	2	2	2	2	0	2	0	2	0	4	0	0	1	0	0	21	0	1
E	0	0	0	0	0	0	0	0	0	1	1	15	15	0	80	80	80	1	3	3	3	4	4	19	17	0	16	2	36	28	3	2	2	2	2	0	2	0	88	39	1	78	0	24	4	3	84	0	1
E	0	0	0	0	0	0	0	0	0	1	0	13	13	0	13	13	13	1	1	0	0	5	5	22	19	0	18	2	70	29	1	1	1	1	1	0	1	1	3073	4	0	0	0	27	4	12	60	0	1
G	0	0	0	0	0	0	0	0	0	1	0	5	5	0	0	0	0	1	4	1	1	3	3	29	26	0	25	2	56	35	1	1	1	1	1	0	1	0	0	0	0	0	0	0	0	0	6	0	1
G	0	0	0	0	0	0	0	0	0	1	0	7	7	0	1	1	1	1	11	17	17	6	6	18	17	0	16	2	34	26	0	2	2	2	2	0	2	0	5	0	0	0	0	3	0	0	23	0	1
G	0	0	0	0	0	0	0	0	0	1	0	10	10	0	0	0	0	1	3	21	21	5	5	7	8	0	7	1	7	25	0	2	2	2	2	0	2	1	4	0	4	5	0	12	0	0	28	0	1
E	0	0	0	0	0	0	0	0	0	1	0	7	7	0	0	0	0	1	4	3	3	4	4	27	24	0	23	2	52	37	1	0	0	0	0	0	0	0	0	0	0	0	0	0	0	0	0	0	0
G	0	0	0	0	0	0	0	0	0	1	0	4	4	0	0	0	0	1	3	1	1	3	3	30	23	0	21	2	63	37	1	2	2	2	2	0	2	0	1	0	0	0	0	0	0	0	7	0	1
G	0	0	0	0	0	0	0	0	0	1	0	5	5	0	0	0	0	1	10	5	5	3	3	22	20	0	19	2	74	29	0	0	0	0	0	0	0	0	0	0	0	0	0	0	0	0	0	0	0
G	0	0	0	0	0	0	0	0	0	1	0	2	2	0	0	0	0	1	4	1	1	3	3	7	8	0	7	1	6	27	0	2	2	2	2	0	2	0	0	0	0	0	0	0	0	0	5	0	1
G	2	2	54	2	2	0	2	0	0	1	0	25	25	0	99	99	99	1	7	17	17	5	5	4	3	0	3	1	5	3	0	6	6	6	3	2	3	4	446	39	357	857	0	63	39	21	375	0	1
G	0	0	0	0	0	0	0	0	0	1	0	8	8	0	3	3	3	1	8	42	42	5	5	3	4	0	4	1	2	14	0	2	2	2	2	0	2	0	2288	2	467	10	0	26	0	15	66	0	1
G	0	0	0	0	0	0	0	0	0	1	0	10	10	0	1	1	1	1	6	31	31	3	3	3	2	0	2	1	4	3	1	2	2	2	2	0	2	0	6	0	8	0	0	3	0	0	30	0	1
G	0	0	0	0	0	0	0	0	0	1	0	6	6	0	0	0	0	1	12	3	3	7	7	0	0	0	0	0	0	0	0	0	0	0	0	0	0	0	0	0	0	0	0	0	0	0	0	0	0
E	0	0	0	0	0	0	0	0	0	1	0	19	19	0	129	129	129	1	4	10	10	5	5	29	22	0	20	2	59	38	0	3	3	3	2	1	2	0	41	1254	3	3463	0	14	1	3574	72	0	1
G	0	0	0	0	0	0	0	0	0	1	0	7	7	0	0	0	0	1	9	11	11	5	5	30	25	0	24	2	55	38	1	0	0	0	0	0	0	0	0	0	0	0	0	0	0	0	0	0	0
E	0	0	0	0	0	0	0	0	0	1	1	17	17	0	99	99	99	1	16	26	26	4	4	25	23	0	21	2	54	32	1	2	2	2	2	0	2	0	142	30	5	59	0	17	8	336	61	0	1
E	1	1	0	0	0	0	0	0	0	1	0	5	5	0	1	1	1	1	6	2	2	4	4	25	20	0	19	2	49	30	2	2	2	2	2	0	2	0	0	0	0	0	0	0	0	0	8	0	1
G	0	0	0	0	0	0	0	0	0	1	0	4	4	0	0	0	0	1	26	6	6	7	7	3	4	0	3	1	1	21	0	1	1	1	1	0	1	0	0	0	0	0	0	0	0	0	0	0	1
G	0	0	0	0	0	0	0	0	0	0	0	3	3	0	0	0	0	1	12	3	3	7	7	3	4	0	3	1	1	18	0	1	1	1	1	0	1	0	0	0	0	0	0	0	0	0	0	1	1
G	0	0	0	0	0	0	0	0	0	1	0	4	4	0	0	0	0	1	10	5	5	3	3	7	7	0	7	1	7	25	1	1	1	1	1	0	1	0	0	0	0	0	0	0	0	0	0	0	1
G	0	0	0	0	0	0	0	0	0	1	0	5	5	0	0	0	0	1	7	10	10	5	5	19	16	0	15	2	34	29	1	0	0	0	0	0	0	0	0	0	0	0	0	0	0	0	0	0	0
L	0	0	0	0	0	0	0	0	0	1	0	8	8	0	11	11	11	1	3	0	0	5	5	21	16	0	15	2	70	28	0	1	1	1	1	0	1	1	88	0	0	1	0	8	0	0	30	0	1
E	0	0	0	0	0	0	0	0	0	1	0	24	24	0	210	210	210	1	4	10	10	5	5	3	4	0	3	1	1	18	0	5	5	5	2	1	2	3	45	1152	17	1514	0	27	1	1586	133	0	1
G	0	0	0	0	0	0	0	0	0	1	0	8	8	0	0	0	0	1	17	47	47	7	7	11	10	0	10	2	16	18	0	0	0	0	0	0	0	0	0	0	0	0	0	0	0	0	0	0	0
G	0	0	0	0	0	0	0	0	0	1	0	16	16	0	59	59	59	1	10	11	11	5	5	5	6	0	6	1	4	20	0	4	4	4	2	1	2	2	264	4	306	9	0	70	1	5	189	0	1
E	0	0	0	0	0	0	0	0	0	1	0	4	4	0	0	0	0	1	10	1	1	5	5	3	4	0	4	1	2	14	0	2	2	2	2	0	2	0	3	0	2	0	0	2	0	0	13	0	1
G	0	0	0	0	0	0	0	0	0	1	0	18	18	0	58	58	58	1	10	11	11	5	5	8	9	0	9	1	6	19	1	4	4	4	2	1	2	2	264	4	306	9	0	70	1	5	188	0	1
E	0	0	0	0	0	0	0	0	0	1	0	8	8	0	2	2	2	1	10	1	1	5	5	21	17	0	16	2	32	27	0	2	2	2	2	0	2	0	11	0	0	0	0	1	0	0	21	0	1
G	0	0	0	0	0	0	0	0	0	1	0	9	9	0	0	0	0	1	3	21	21	5	5	20	17	0	16	2	67	30	0	0	0	0	0	0	0	0	0	0	0	0	0	0	0	0	0	0	0
G	0	0	0	0	0	0	0	0	0	1	0	4	4	0	0	0	0	1	10	5	5	3	3	8	8	0	7	1	7	25	1	1	1	1	1	0	1	0	0	0	0	0	0	0	0	0	0	0	1
E	0	0	0	0	0	0	0	0	0	1	0	6	6	0	1	1	1	1	10	1	1	5	5	21	22	0	21	2	43	32	0	2	2	2	2	0	2	0	15	0	0	0	0	1	0	0	19	0	1
G	0	0	0	0	0	0	0	0	0	1	0	13	13	0	3	3	3	1	8	42	42	5	5	6	4	0	4	1	14	3	0	2	2	2	2	0	2	0	54	6	32	10	0	12	2	3	62	0	1
G	0	0	0	0	0	0	0	0	0	1	0	4	4	0	0	0	0	1	82	3	3	8	8	3	5	0	4	1	2	22	0	1	1	1	1	0	1	0	0	0	0	0	0	0	0	0	0	0	1
E	0	0	0	0	0	0	0	1	1	1	1	27	27	0	174	174	174	1	4	3	3	4	4	5	6	0	5	1	3	23	0	12	12	12	3	8	3	5	3012	1133	739	1570	0	41	13	530	299	0	1
G	0	0	0	0	0	0	0	0	0	1	0	8	8	0	0	0	0	1	9	11	11	5	5	29	25	0	24	2	57	38	1	0	0	0	0	0	0	0	0	0	0	0	0	0	0	0	0	0	0
E	0	0	0	0	0	0	0	0	0	1	0	8	8	0	0	0	0	1	4	3	3	4	4	23	20	0	19	2	77	31	0	0	0	0	0	0	0	0	0	0	0	0	0	0	0	0	0	0	0
G	0	0	0	0	0	0	0	0	0	1	1	19	19	0	224	224	224	1	3	21	21	5	5	7	8	0	7	1	6	26	0	9	9	9	5	4	5	6	802	20	126	14	0	92	1	17	349	0	1
G	0	0	0	0	0	0	0	0	0	1	0	4	4	0	0	0	0	1	82	3	3	8	8	3	4	0	3	1	1	23	0	1	1	1	1	0	1	0	0	0	0	0	0	0	0	0	0	0	1
G	0	0	0	0	0	0	0	0	0	1	0	2	2	0	0	0	0	1	8	3	3	6	6	3	4	0	3	1	1	21	0	1	1	1	1	0	1	0	0	0	0	0	0	0	0	0	0	0	1
G	0	0	0	0	0	0	0	0	0	1	0	7	7	0	0	0	0	1	82	3	3	8	8	0	0	0	0	0	0	0	0	1	1	1	1	0	1	0	0	0	0	0	0	0	0	0	0	0	1
G	0	0	0	0	0	0	0	0	0	1	0	3	3	0	0	0	0	1	26	6	6	7	7	4	6	0	5	1	2	24	0	1	1	1	1	0	1	0	0	0	0	0	0	0	0	0	0	0	1
G	0	0	0	0	0	0	0	0	0	1	0	4	4	0	0	0	0	1	3	1	1	3	3	30	23	0	21	2	69	37	1	2	2	2	2	0	2	0	1	0	0	0	0	0	0	0	7	0	1
E	0	0	0	0	0	0	0	0	0	1	0	7	7	0	1	1	1	1	10	1	1	5	5	16	15	0	14	2	28	27	0	2	2	2	2	0	2	0	11	0	0	0	0	1	0	0	19	0	1
G	0	0	0	0	0	0	0	0	0	1	0	4	4	0	3	3	3	1	3	11	11	3	3	3	4	0	4	1	2	14	0	2	2	2	2	0	2	0	19	5	3	0	0	1	0	0	15	0	1
E	0	0	0	0	0	0	0	0	0	1	1	21	21	0	178	178	178	1	3	3	3	4	4	6	4	0	4	1	2	14	2	2	2	2	2	0	2	0	52	165	63	330	0	32	7	4	85	0	1
G	0	0	0	0	0	0	0	0	0	1	0	4	4	0	0	0	0	1	10	5	5	3	3	27	25	0	24	2	52	40	1	0	0	0	0	0	0	0	0	0	0	0	0	0	0	0	0	0	0
G	0	0	0	0	0	0	0	0	0	1	0	23	23	0	47	47	47	1	10	11	11	5	5	10	6	0	6	1	19	3	0	4	4	4	2	1	2	2	168	1	273	9	0	44	0	8	184	0	1
L	0	0	0	0	0	0	0	0	0	1	0	6	6	0	53	53	53	1	14	9	9	5	5	1	0	0	0	0	0	0	0	2	2	2	2	0	2	0	0	0	0	0	0	2	0	1	18	0	1
E	1	1	0	1	1	0	1	1	1	1	0	18	18	0	8	8	8	1	7	1	1	3	3	5	6	0	6	1	4	21	0	5	5	5	2	2	2	4	94	29	25	1	1	13	2	2	143	0	1
G	0	0	0	0	0	0	0	0	0	1	0	3	3	0	0	0	0	1	4	1	1	3	3	9	9	0	8	1	6	28	0	2	2	2	2	0	2	0	0	0	0	0	0	0	0	0	5	0	1
G	0	0	0	0	0	0	0	0	0	1	0	10	10	0	3	3	3	1	9	11	11	5	5	3	2	0	2	1	4	3	0	2	2	2	2	0	2	0	7	0	9	0	0	11	0	0	41	0	1
E	5	5	14	3	3	0	3	1	1	1	0	21	21	0	9	9	9	1	7	1	1	3	3	5	4	0	4	1	6	4	0	5	5	5	2	2	2	4	60	14	17	1	1	12	2	2	135	0	1
L	0	0	0	0	0	0	0	0	0	1	0	7	7	0	11	11	11	1	3	0	0	5	5	23	18	0	17	2	66	32	0	1	1	1	1	0	1	1	88	0	0	1	0	8	0	0	30	0	1
E	1	1	0	1	1	0	1	1	1	1	0	18	18	0	8	8	8	1	7	1	1	3	3	5	6	0	6	1	4	21	0	5	5	5	2	2	2	4	95	29	25	1	1	13	3	2	144	0	1
G	0	0	0	0	0	0	0	0	0	1	0	14	14	0	84	84	84	1	7	17	17	5	5	9	8	0	7	1	5	26	0	2	2	2	2	0	2	0	2351	5	519	9	0	34	0	18	71	0	1
E	14	14	33	1	1	0	1	4	4	1	1	45	45	0	241	241	241	1	4	3	3	4	4	13	2	0	2	1	12	3	1	23	23	23	3	13	3	15	1014	1230	684	3387	0	47	22	2237	733	0	0
G	0	0	0	0	0	0	0	0	0	1	0	3	3	0	0	0	0	1	26	6	6	7	7	4	5	0	4	1	1	23	0	1	1	1	1	0	1	0	0	0	0	0	0	0	0	0	0	0	1
G	0	0	0	0	0	0	0	0	0	1	0	8	8	0	3	3	3	1	9	11	11	5	5	10	8	0	7	1	6	26	0	2	2	2	2	0	2	0	9	0	26	0	0	14	0	0	38	0	1
G	0	0	0	0	0	0	0	0	0	1	0	7	7	0	1	1	1	1	11	17	17	6	6	28	23	0	22	2	66	36	0	2	2	2	2	0	2	0	5	0	0	0	0	3	0	0	23	0	1
G	0	0	0	0	0	0	0	0	0	1	0	3	3	0	3	3	3	1	3	11	11	3	3	3	4	0	4	1	2	14	0	2	2	2	2	0	2	0	19	5	3	0	0	1	0	0	15	0	1
G	0	0	0	0	0	0	0	0	0	1	0	3	3	0	3	3	3	1	3	11	11	3	3	3	4	0	3	1	1	15	0	2	2	2	2	0	2	0	19	5	3	0	0	1	0	0	15	0	1
G	0	0	0	0	0	0	0	0	0	1	0	3	3	0	0	0	0	1	8	3	3	6	6	9	9	0	8	2	15	18	0	0	0	0	0	0	0	0	0	0	0	0	0	0	0	0	0	0	0
E	1	1	0	1	1	0	1	0	0	1	0	8	8	0	1	1	1	1	3	11	11	7	7	3	2	0	2	1	3	3	1	2	2	2	2	0	2	0	1	0	0	0	0	1	0	0	16	0	1
G	0	0	0	0	0	0	0	0	0	1	0	19	19	0	59	59	59	1	10	11	11	5	5	5	6	0	6	1	3	16	1	4	4	4	2	1	2	2	264	4	306	9	0	70	1	5	188	0	1
E	0	0	0	0	0	0	0	0	0	1	0	6	6	0	0	0	0	1	4	9	9	9	9	20	16	0	15	2	35	27	1	0	0	0	0	0	0	0	0	0	0	0	0	0	0	0	0	0	0
E	0	0	0	0	0	0	0	0	0	1	0	22	22	0	119	119	119	1	10	0	0	4	4	3	4	0	4	1	1	20	1	2	2	2	2	0	2	0	26	195	11	143	0	17	0	2844	66	0	1
E	0	0	0	0	0	0	0	0	0	1	0	21	21	0	153	153	153	1	1	0	0	3	3	8	6	0	6	1	12	3	0	2	2	2	2	0	2	0	49	216	3	212	0	7	0	1927	52	0	1
E	0	0	0	0	0	0	0	0	0	1	0	9	9	0	0	0	0	1	3	3	3	4	4	7	4	0	4	1	15	3	0	1	1	1	1	0	1	0	0	0	0	0	0	0	0	0	0	0	0
E	0	0	0	0	0	0	0	0	0	1	1	17	17	0	212	212	212	1	16	26	26	4	4	3	4	0	3	1	1	17	0	2	2	2	2	0	2	0	39	113	19	225	0	28	7	2025	73	0	1
E	0	0	0	0	0	0	0	0	0	1	0	4	4	0	1	1	1	1	3	11	11	7	7	8	5	0	4	1	3	23	0	2	2	2	2	0	2	0	0	0	0	0	0	1	0	0	13	0	1
E	1	1	0	0	0	0	0	0	0	1	1	32	32	0	57	57	57	1	8	8	8	5	5	1116	27	0	26	2	57	2213	0	7	7	7	3	1	3	2	3798	253	23	26	1	77	20	57	307	0	1
E	1	1	0	1	1	0	1	1	1	1	0	17	17	0	8	8	8	1	7	1	1	3	3	5	6	0	6	1	4	22	0	5	5	5	2	2	2	4	95	29	25	1	1	13	3	2	144	0	1
E	0	0	0	0	0	0	0	0	0	0	0	19	19	0	6	6	6	1	6	1	1	6	6	3	4	0	4	1	1	17	1	9	9	9	3	6	3	6	190	40	43	0	0	46	3	0	294	0	1
E	0	0	0	0	0	0	0	0	0	1	0	7	7	0	0	0	0	1	6	1	1	6	6	26	21	0	20	2	55	30	0	3	3	3	3	0	3	0	11	5	0	0	0	0	0	0	38	0	1
L	0	0	0	0	0	0	0	0	0	1	0	10	10	0	5	5	5	1	3	0	0	5	5	21	17	0	16	2	38	29	1	1	1	1	1	0	1	1	66	0	0	1	0	7	0	0	28	0	1
E	0	0	0	0	0	0	0	0	0	1	0	6	6	0	0	0	0	1	7	1	1	3	3	19	16	0	15	2	31	26	1	1	1	1	1	0	1	0	48	0	0	0	0	8	0	0	15	0	1
G	0	0	0	0	0	0	0	0	0	1	0	13	13	0	57	57	57	1	7	17	17	5	5	7	8	0	7	1	7	26	0	4	4	4	2	1	2	2	2500	24	569	834	0	42	2	25	182	0	1
G	0	0	0	0	0	0	0	0	0	1	0	3	3	0	0	0	0	1	8	3	3	6	6	3	4	0	3	1	1	16	0	1	1	1	1	0	1	0	0	0	0	0	0	0	0	0	0	0	1
E	0	0	0	0	0	0	0	0	0	1	0	23	23	0	212	212	212	1	4	10	10	5	5	3	4	0	4	1	2	14	0	5	5	5	2	1	2	3	45	2443	17	4730	0	27	1	4899	133	0	1
G	0	0	0	0	0	0	0	0	0	1	0	7	7	0	0	0	0	1	3	21	21	5	5	21	17	0	16	2	37	28	1	0	0	0	0	0	0	0	0	0	0	0	0	0	0	0	0	0	0
G	0	0	0	0	0	0	0	0	0	0	0	5	5	0	4	4	4	1	11	22	22	8	8	9	8	0	7	1	5	26	0	2	2	2	2	0	2	0	2	0	4	0	0	1	0	0	21	0	1
E	0	0	0	0	0	0	0	0	0	1	1	14	14	0	24	24	24	1	7	5	5	4	4	4	27	0	27	1	2	40	1	4	4	4	2	1	2	2	214	0	43	0	0	34	4	0	167	0	1
G	0	0	0	0	0	0	0	0	0	1	0	8	8	0	3	3	3	1	9	11	11	5	5	6	8	0	7	1	5	26	0	2	2	2	2	0	2	0	9	0	26	0	0	13	0	0	37	0	1
G	0	0	0	0	0	0	0	0	0	0	1	11	11	0	4	4	4	1	7	10	10	5	5	3	2	0	2	1	6	3	0	3	3	3	2	1	2	1	65	7	66	19	0	22	2	9	104	0	1
G	0	0	0	0	0	0	0	0	0	1	0	4	4	0	0	0	0	1	7	17	17	5	5	8	11	0	10	2	7	18	0	0	0	0	0	0	0	0	0	0	0	0	0	0	0	0	0	0	0
G	0	0	0	0	0	0	0	0	0	1	0	7	7	0	3	3	3	1	8	42	42	5	5	3	4	0	4	1	2	14	0	2	2	2	2	0	2	0	2288	2	467	10	0	26	0	15	66	0	1
G	0	0	0	0	0	0	0	0	0	1	0	7	7	0	1	1	1	1	11	17	17	6	6	27	22	0	21	2	64	33	0	2	2	2	2	0	2	0	5	0	0	0	0	3	0	0	23	0	1
G	1	1	0	1	1	0	1	0	0	1	0	18	18	0	64	64	64	1	10	11	11	5	5	20	18	0	17	2	36	29	0	4	4	4	2	1	2	0	266	4	299	5	0	49	1	3	172	0	1
G	0	0	0	0	0	0	0	0	0	1	0	14	14	0	84	84	84	1	7	17	17	5	5	9	8	0	7	1	5	25	0	2	2	2	2	0	2	0	2351	5	518	9	0	34	0	18	71	0	1
E	0	0	0	0	0	0	0	0	0	1	0	20	20	0	5	5	5	1	6	1	1	6	6	21	17	0	16	2	44	27	0	4	4	4	2	2	2	0	43	443	4	1884	0	8	2	1916	91	0	1
L	4	4	8	1	1	0	1	1	1	0	0	24	24	0	24	24	24	1	3	0	0	5	5	3	2	0	2	1	4	3	0	7	7	7	4	1	4	5	25	13	11	1	0	14	1	0	123	0	1
E	0	0	0	0	0	0	0	0	0	1	0	6	6	0	0	0	0	1	10	0	0	4	4	3	2	0	2	1	4	3	0	2	2	2	2	0	2	0	0	0	0	0	0	0	0	0	1	0	1
G	0	0	0	0	0	0	0	0	0	1	0	1	1	0	0	0	0	1	4	1	1	3	3	5	6	0	5	1	3	23	0	2	2	2	2	0	2	0	0	0	0	0	0	0	0	0	5	0	1
E	1	1	0	0	0	0	0	0	0	1	0	5	5	0	1	1	1	1	6	2	2	4	4	17	16	0	15	2	30	26	1	2	2	2	2	0	2	0	0	0	0	0	0	0	0	0	8	0	1
G	0	0	0	0	0	0	0	0	0	1	1	9	9	0	3	3	3	1	7	10	10	5	5	7	8	0	7	1	5	25	0	3	3	3	2	1	2	1	2232	7	327	19	0	33	0	21	128	0	1
E	0	0	0	0	0	0	0	0	0	1	0	4	4	0	0	0	0	1	10	1	1	5	5	3	4	0	4	1	2	19	0	2	2	2	2	0	2	0	3	0	2	0	0	2	0	0	13	0	1
G	0	0	0	0	0	0	0	0	0	1	0	4	4	0	0	0	0	1	7	10	10	5	5	16	13	0	12	2	27	25	2	0	0	0	0	0	0	0	0	0	0	0	0	0	0	0	0	0	0
E	0	0	0	0	0	0	0	0	0	1	1	19	19	0	180	180	180	1	3	3	3	4	4	4	4	0	3	1	1	15	1	2	2	2	2	0	2	0	52	59	63	118	0	32	7	4	83	0	1
E	0	0	0	0	0	0	0	0	0	1	0	9	9	0	59	59	59	1	3	3	3	4	4	4	4	0	3	1	1	18	0	2	2	2	2	0	2	0	42	0	39	0	0	22	0	2	48	0	1
E	0	0	0	0	0	0	0	0	0	1	1	18	18	0	213	213	213	1	16	26	26	4	4	3	4	0	4	1	2	16	0	2	2	2	2	0	2	0	39	62	19	123	0	28	6	1225	73	0	1
E	0	0	0	0	0	0	0	0	0	1	1	27	27	0	111	111	111	1	1	0	0	5	5	3	2	0	2	1	4	3	0	2	2	2	2	0	2	2	145	802	57	802	0	19	7	9242	73	0	1
E	1	1	0	0	0	0	0	0	0	1	1	35	35	0	62	62	62	1	8	8	8	5	5	1091	4	0	4	1	2	2194	0	7	7	7	3	1	3	6	2750	237	729	28	2	102	23	55	335	0	1
G	0	0	0	0	0	0	0	0	0	1	0	2	2	0	0	0	0	1	3	1	1	3	3	21	20	0	19	2	40	29	0	2	2	2	2	0	2	0	1	0	0	0	0	0	0	0	7	0	1
G	0	0	0	0	0	0	0	0	0	1	0	7	7	0	1	1	1	1	7	17	17	5	5	3	2	0	2	1	4	3	0	2	2	2	2	0	2	0	67	4	43	2	0	16	2	2	46	0	1
G	0	0	0	0	0	0	0	0	0	1	0	6	6	0	0	0	0	1	7	17	17	5	5	10	9	0	8	2	14	18	1	0	0	0	0	0	0	0	0	0	0	0	0	0	0	0	0	0	0
G	0	0	0	0	0	0	0	0	0	1	0	6	6	0	0	0	0	1	82	3	3	8	8	7	8	0	8	2	5	15	0	0	0	0	0	0	0	0	0	0	0	0	0	0	0	0	0	0	0
G	0	0	0	0	0	0	0	0	0	1	0	2	2	0	0	0	0	1	8	3	3	6	6	3	4	0	3	1	1	15	0	1	1	1	1	0	1	0	0	0	0	0	0	0	0	0	0	0	1
G	0	0	0	0	0	0	0	0	0	1	0	7	7	0	0	0	0	1	3	21	21	5	5	3	2	0	2	1	1	1	0	1	1	1	1	0	1	0	0	0	0	0	0	0	0	0	0	0	1
E	0	0	0	0	0	0	0	0	0	1	0	6	6	0	0	0	0	1	4	9	9	9	9	23	22	0	21	2	77	32	1	0	0	0	0	0	0	0	0	0	0	0	0	0	0	0	0	0	0
L	0	0	0	0	0	0	0	0	0	1	0	10	10	0	0	0	0	1	13	4	4	5	5	6	4	0	4	1	10	3	0	2	2	2	2	0	2	0	49	0	12	0	0	3	0	0	20	0	1
E	1	1	0	1	1	0	1	1	1	1	0	19	19	0	8	8	8	1	7	1	1	3	3	9	10	0	10	1	8	27	0	5	5	5	2	2	2	4	95	29	25	1	1	13	2	2	142	0	1
L	0	0	0	0	0	0	0	0	0	1	0	5	5	0	53	53	53	1	14	9	9	5	5	2	3	0	3	1	1	13	0	2	2	2	2	0	2	0	0	0	0	0	0	3	0	1	18	0	1
G	0	0	0	0	0	0	0	0	0	1	0	9	9	0	5	5	5	1	7	34	34	7	7	3	4	0	3	1	1	15	0	2	2	2	2	0	2	0	2289	5	475	10	0	36	0	15	68	0	1
G	0	0	0	0	0	0	0	0	0	1	0	10	10	0	4	4	4	1	7	34	34	7	7	19	17	0	16	2	37	28	0	2	2	2	2	0	2	0	2856	1	9	10	0	28	0	15	61	0	1
G	0	0	0	0	0	0	0	0	0	1	0	4	4	0	0	0	0	1	12	3	3	7	7	4	5	0	4	1	2	24	0	1	1	1	1	0	1	0	0	0	0	0	0	0	0	0	0	0	1
G	0	0	0	0	0	0	0	0	0	1	0	3	3	0	3	3	3	1	3	11	11	3	3	19	20	0	19	2	42	28	0	2	2	2	2	0	2	0	13	5	1	0	0	1	0	0	20	0	1
G	0	0	0	0	0	0	0	0	0	1	0	11	11	0	3	3	3	1	3	11	11	3	3	8	4	0	4	1	11	3	1	2	2	2	2	0	2	0	16	4	3	0	0	1	0	0	16	0	1
E	0	0	0	0	0	0	0	0	0	1	0	29	29	0	142	142	142	1	10	0	0	4	4	4	6	0	5	1	2	24	0	2	2	2	2	0	2	12	117	309	57	211	0	22	4	4348	79	0	1
G	0	0	0	0	0	0	0	0	0	1	0	3	3	0	0	0	0	1	26	6	6	7	7	4	5	0	4	1	3	22	0	1	1	1	1	0	1	0	0	0	0	0	0	0	0	0	0	0	1
G	0	0	0	0	0	0	0	0	0	1	0	7	7	0	1	1	1	1	11	17	17	6	6	21	20	0	19	2	39	29	0	2	2	2	2	0	2	0	5	0	0	0	0	3	0	0	23	0	1
E	0	0	0	0	0	0	0	0	0	1	0	9	9	0	7	7	7	1	1	0	0	5	5	26	24	0	23	2	55	37	1	1	1	1	1	0	1	1	2947	4	0	0	0	26	4	12	58	0	1
E	0	0	0	0	0	0	0	0	0	1	0	6	6	0	0	0	0	1	10	0	0	4	4	3	2	0	2	1	4	3	0	2	2	2	2	0	2	0	0	0	0	0	0	0	0	0	1	0	1
G	0	0	0	0	0	0	0	0	0	1	0	7	7	0	0	0	0	1	82	3	3	8	8	0	0	0	0	0	0	0	0	1	1	1	1	0	1	0	0	0	0	0	0	0	0	0	0	0	1
G	0	0	0	0	0	0	0	0	0	1	0	6	6	0	0	0	0	1	12	3	3	7	7	10	11	0	10	2	19	17	0	0	0	0	0	0	0	0	0	0	0	0	0	0	0	0	0	0	0
G	0	0	0	0	0	0	0	0	0	1	0	8	8	0	0	0	0	1	17	47	47	7	7	8	8	0	8	2	8	15	1	0	0	0	0	0	0	0	0	0	0	0	0	0	0	0	0	0	0
G	0	0	0	0	0	0	0	0	0	1	0	16	16	0	60	60	60	1	10	11	11	5	5	5	6	0	5	1	3	17	0	4	4	4	2	1	2	2	265	4	308	9	0	70	1	5	188	0	1
E	0	0	0	0	0	0	0	0	0	1	0	19	19	0	141	141	141	1	4	10	10	5	5	20	16	0	15	2	46	26	0	2	2	2	2	0	2	0	32	1013	3	3162	0	14	1	3268	53	0	1
E	1	1	0	0	0	0	0	0	0	1	0	7	7	0	2	2	2	1	7	5	5	4	4	28	21	0	20	2	67	36	1	2	2	2	2	0	2	0	0	0	0	0	0	0	0	0	8	0	1
G	0	0	0	0	0	0	0	0	0	1	0	13	13	0	3	3	3	1	8	42	42	5	5	6	4	0	4	1	12	3	0	2	2	2	2	0	2	0	54	6	32	10	0	12	2	3	62	0	1
G	0	0	0	0	0	0	0	0	0	1	0	4	4	0	0	0	0	1	26	6	6	7	7	7	7	0	6	2	6	13	0	0	0	0	0	0	0	0	0	0	0	0	0	0	0	0	0	0	0
G	0	0	0	0	0	0	0	0	0	1	0	4	4	0	0	0	0	1	10	5	5	3	3	29	26	0	25	2	68	41	1	0	0	0	0	0	0	0	0	0	0	0	0	0	0	0	0	0	0
E	0	0	0	0	0	0	0	0	0	1	0	7	7	0	0	0	0	1	4	9	9	9	9	24	19	0	18	2	43	33	2	0	0	0	0	0	0	0	0	0	0	0	0	0	0	0	0	0	0
E	3	3	10	0	0	0	0	0	0	1	0	31	31	0	208	208	208	1	4	10	10	5	5	6	4	0	4	1	10	3	0	5	5	5	2	1	2	3	52	1179	27	3199	0	19	1	3127	128	0	1
E	3	3	390	0	0	0	0	0	0	1	1	36	36	0	63	63	63	1	8	8	8	5	5	1109	18	0	17	2	32	2205	0	8	8	8	3	1	3	2	3863	260	23	26	1	81	20	54	345	0	1
G	0	0	0	0	0	0	0	0	0	1	0	4	4	0	0	0	0	1	82	3	3	8	8	5	5	0	4	1	3	23	0	1	1	1	1	0	1	0	0	0	0	0	0	0	0	0	0	0	1
G	0	0	0	0	0	0	0	0	0	1	1	9	9	0	3	3	3	1	7	10	10	5	5	8	8	0	7	1	6	25	0	3	3	3	2	1	2	1	2231	3	327	19	0	33	0	20	124	0	1
E	1	1	0	0	0	0	0	0	0	1	1	36	36	0	66	66	66	1	8	8	8	5	5	1091	4	0	3	1	1	2191	0	7	7	7	3	1	3	6	2724	241	564	28	2	102	30	53	353	0	1
L	0	0	0	0	0	0	0	0	0	1	0	3	3	0	0	0	0	1	13	4	4	5	5	3	4	0	3	1	1	15	0	2	2	2	2	0	2	0	0	0	0	0	0	1	0	0	11	0	1
G	0	0	0	0	0	0	0	0	0	1	0	21	21	0	44	44	44	1	10	11	11	5	5	8	5	0	5	1	14	3	0	4	4	4	2	1	2	2	168	1	275	9	0	44	0	8	188	0	1
E	0	0	0	0	0	0	0	0	0	1	0	6	6	0	0	0	0	1	4	3	3	4	4	29	26	0	25	2	55	37	1	0	0	0	0	0	0	0	0	0	0	0	0	0	0	0	0	0	0
E	0	0	0	0	0	0	0	0	0	1	0	9	9	0	7	7	7	1	1	0	0	5	5	25	18	0	17	2	42	29	1	1	1	1	1	0	1	1	2947	4	0	0	0	26	4	12	58	0	1
G	0	0	0	0	0	0	0	0	0	1	0	10	10	0	5	5	5	1	7	34	34	7	7	3	4	0	4	1	2	14	0	2	2	2	2	0	2	0	2288	1	475	10	0	36	0	14	68	0	1
L	0	0	0	0	0	0	0	0	0	1	0	7	7	0	53	53	53	1	14	9	9	5	5	14	12	0	11	2	21	20	0	2	2	2	2	0	2	0	0	0	0	0	0	2	0	1	15	0	1
G	0	0	0	0	0	0	0	0	0	1	0	10	10	0	4	4	4	1	7	34	34	7	7	28	23	0	22	2	64	35	2	2	2	2	2	0	2	0	2963	1	9	10	0	28	0	15	63	0	1
G	0	0	0	0	0	0	0	0	0	1	0	11	11	0	5	5	5	1	7	34	34	7	7	3	4	0	4	1	1	17	1	2	2	2	2	0	2	0	2288	1	475	10	0	36	0	14	68	0	1
G	0	0	0	0	0	0	0	0	0	1	0	8	8	0	3	3	3	1	9	11	11	5	5	9	8	0	7	1	5	25	0	2	2	2	2	0	2	0	9	0	26	0	0	13	0	0	37	0	1
E	4	4	3	5	5	0	5	0	0	1	1	24	24	0	45	45	45	1	6	2	2	4	4	16	8	0	8	1	23	3	7	3	3	3	2	1	2	2	50	0	40	0	0	10	0	0	66	0	1
L	0	0	0	0	0	0	0	0	0	0	0	3	3	0	2	2	2	1	13	4	4	5	5	1	8	0	8	2	0	24	0	2	2	2	2	0	2	0	6	0	0	0	0	1	0	0	18	0	1
E	0	0	0	0	0	0	0	0	0	1	1	15	15	0	78	78	78	1	3	3	3	4	4	20	16	0	15	2	31	28	2	2	2	2	2	0	2	0	88	27	1	54	0	24	4	3	84	0	1
E	0	0	0	0	0	0	0	0	0	1	0	23	23	0	154	154	154	1	1	0	0	3	3	8	6	0	6	1	12	3	2	2	2	2	2	0	2	0	49	232	3	227	0	7	0	3690	52	0	1
E	0	0	0	0	0	0	0	0	0	1	0	6	6	0	1	1	1	1	3	11	11	7	7	30	24	0	23	2	48	36	2	1	1	1	1	0	1	0	0	0	0	0	0	1	0	0	11	0	1
G	0	0	0	0	0	0	0	0	0	1	0	6	6	0	1	1	1	1	11	17	17	6	6	3	4	0	4	1	2	14	0	2	2	2	2	0	2	0	4	0	0	0	0	3	0	0	24	0	1
E	0	0	0	0	0	0	0	0	0	1	0	3	3	0	0	0	0	1	3	11	11	7	7	5	5	0	5	1	3	20	0	2	2	2	2	0	2	0	0	0	0	0	0	1	0	0	9	0	1
G	1	1	0	1	1	0	1	0	0	1	0	18	18	0	63	63	63	1	10	11	11	5	5	19	17	0	16	2	30	28	0	4	4	4	2	1	2	0	266	4	299	5	0	49	1	3	172	0	1
E	0	0	0	0	0	0	0	0	0	1	0	20	20	0	5	5	5	1	6	1	1	6	6	16	12	0	11	2	42	22	0	3	3	3	2	1	2	0	43	441	4	1864	0	8	2	1891	72	0	1
G	1	1	2	0	0	0	0	0	0	1	0	9	9	0	0	0	0	1	3	1	1	3	3	8	4	0	4	1	13	3	0	2	2	2	2	0	2	0	1	0	0	0	0	0	0	0	10	0	1
E	0	0	0	0	0	0	0	0	0	1	0	19	19	0	138	138	138	1	4	10	10	5	5	22	18	0	17	2	53	28	0	2	2	2	2	0	2	0	32	716	3	2960	0	14	1	3065	53	0	1
L	0	0	0	0	0	0	0	0	0	1	0	6	6	0	53	53	53	1	14	9	9	5	5	2	3	0	3	1	1	13	0	2	2	2	2	0	2	0	0	0	0	0	0	3	0	1	18	0	1
G	1	1	0	0	0	0	0	0	0	1	0	6	6	0	1	1	1	1	10	5	5	3	3	3	2	0	2	1	4	3	0	2	2	2	2	0	2	0	2	0	4	0	0	1	0	0	16	0	1
G	0	0	0	0	0	0	0	0	0	1	0	3	3	0	0	0	0	1	26	6	6	7	7	3	4	0	3	1	1	21	0	1	1	1	1	0	1	0	0	0	0	0	0	0	0	0	0	0	1
G	0	0	0	0	0	0	0	0	0	1	0	10	10	0	7	7	7	1	6	31	31	3	3	21	17	0	16	2	36	29	1	1	1	1	1	0	1	0	30	0	8	0	0	3	0	1	35	0	1
G	0	0	0	0	0	0	0	0	0	1	0	5	5	0	0	0	0	1	26	6	6	7	7	9	7	0	7	2	6	15	0	0	0	0	0	0	0	0	0	0	0	0	0	0	0	0	0	0	0
E	1	1	0	0	0	0	0	0	0	1	0	4	4	0	1	1	1	1	6	2	2	4	4	21	17	0	16	2	31	32	0	2	2	2	2	0	2	0	0	0	0	0	0	0	0	0	8	0	1
G	0	0	0	0	0	0	0	0	0	1	0	8	8	0	3	3	3	1	8	42	42	5	5	3	4	0	3	1	1	15	0	2	2	2	2	0	2	0	2289	6	467	10	0	26	0	16	67	0	1
G	0	0	0	0	0	0	0	0	0	1	0	4	4	0	0	0	0	1	8	3	3	6	6	4	8	0	8	2	3	14	0	0	0	0	0	0	0	0	0	0	0	0	0	0	0	0	0	0	0
G	0	0	0	0	0	0	0	0	0	1	0	6	6	0	2	2	2	1	6	31	31	3	3	5	6	0	5	1	3	23	0	2	2	2	2	0	2	0	11	0	27	0	0	6	0	0	33	0	1
L	0	0	0	0	0	0	0	0	0	1	0	3	3	0	0	0	0	1	13	4	4	5	5	3	4	0	3	1	1	15	0	2	2	2	2	0	2	0	0	0	0	0	0	1	0	0	11	0	1
E	1	1	3	1	1	0	1	0	0	1	1	21	21	0	29	29	29	1	7	5	5	4	4	8	31	0	31	1	11	4	2	4	4	4	2	1	2	2	104	3	54	3	0	24	6	1	196	0	1
G	0	0	0	0	0	0	0	0	0	1	0	4	4	0	0	0	0	1	82	3	3	8	8	3	4	0	4	1	2	15	0	1	1	1	1	0	1	0	0	0	0	0	0	0	0	0	0	0	1
G	0	0	0	0	0	0	0	0	0	1	0	9	9	0	5	5	5	1	7	34	34	7	7	3	4	0	3	1	1	15	0	2	2	2	2	0	2	0	2289	5	475	10	0	36	0	15	68	0	1
E	2	2	0	3	3	0	3	0	0	1	0	19	19	0	50	50	50	1	6	2	2	4	4	12	8	0	8	1	10	20	6	3	3	3	2	1	2	2	5	0	0	0	0	13	0	0	54	0	1
G	0	0	0	0	0	0	0	0	0	1	0	5	5	0	0	0	0	1	7	17	17	5	5	7	5	0	5	2	6	11	1	0	0	0	0	0	0	0	0	0	0	0	0	0	0	0	0	0	0
E	8	8	19	0	0	0	0	1	1	1	0	40	40	0	207	207	207	1	4	9	9	9	9	4	7	0	7	1	5	3	0	7	7	7	2	1	2	6	25	384	12	375	0	6	1	2874	225	0	0
E	0	0	0	0	0	0	0	0	0	1	0	19	19	0	6	6	6	1	6	1	1	6	6	3	4	0	4	1	2	14	0	9	9	9	3	6	3	6	190	40	43	0	0	46	3	0	294	0	1
G	0	0	0	0	0	0	0	0	0	1	0	13	13	0	3	3	3	1	8	42	42	5	5	5	4	0	4	1	10	3	0	2	2	2	2	0	2	0	54	6	32	10	0	12	2	3	62	0	1
L	0	0	0	0	0	0	0	0	0	1	0	3	3	0	0	0	0	1	13	4	4	5	5	3	4	0	4	1	2	14	0	2	2	2	2	0	2	0	0	0	0	0	0	1	0	0	11	0	1
G	0	0	0	0	0	0	0	0	0	1	0	3	3	0	0	0	0	1	26	6	6	7	7	3	4	0	3	1	1	17	0	1	1	1	1	0	1	0	0	0	0	0	0	0	0	0	0	0	1
E	3	3	72	0	0	0	0	0	0	1	1	38	38	0	74	74	74	1	8	8	8	5	5	1119	21	0	20	2	65	2212	2	8	8	8	3	1	3	2	3868	231	22	38	1	83	20	66	352	0	1
G	0	0	0	0	0	0	0	0	0	1	0	15	15	0	57	57	57	1	7	17	17	5	5	10	8	0	7	1	6	26	0	4	4	4	2	1	2	2	2500	24	569	834	0	42	2	25	182	0	1
G	0	0	0	0	0	0	0	0	0	1	0	8	8	0	4	4	4	1	7	34	34	7	7	17	16	0	15	2	31	27	0	2	2	2	2	0	2	0	2856	1	9	10	0	28	0	15	61	0	1
G	0	0	0	0	0	0	0	0	0	1	0	3	3	0	0	0	0	1	4	1	1	3	3	10	8	0	7	1	6	26	0	2	2	2	2	0	2	0	0	0	0	0	0	0	0	0	5	0	1
E	1	1	0	1	1	0	1	0	0	1	0	5	5	0	2	2	2	1	4	1	1	5	5	18	17	0	16	2	31	27	0	2	2	2	2	0	2	0	67	0	0	0	0	3	0	0	20	0	1
G	0	0	0	0	0	0	0	0	0	1	0	5	5	0	0	0	0	1	26	6	6	7	7	6	6	0	6	2	5	12	0	0	0	0	0	0	0	0	0	0	0	0	0	0	0	0	0	0	0
E	0	0	0	0	0	0	0	0	0	1	1	15	15	0	85	85	85	1	3	3	3	4	4	26	21	0	20	2	49	30	4	2	2	2	2	0	2	0	88	27	1	54	0	24	4	3	84	0	1
E	0	0	0	0	0	0	0	0	0	1	0	20	20	0	156	156	156	1	10	0	0	4	4	3	4	0	4	1	2	21	0	2	2	2	2	0	2	0	25	183	11	133	0	17	0	2512	65	0	1
G	1	1	0	1	1	0	1	0	0	1	0	20	20	0	58	58	58	1	10	11	11	5	5	26	22	0	21	2	59	34	1	4	4	4	2	1	2	0	266	4	302	5	0	49	2	3	174	0	1
G	0	0	0	0	0	0	0	0	0	1	0	3	3	0	3	3	3	1	3	11	11	3	3	3	4	0	3	1	1	15	0	2	2	2	2	0	2	0	19	5	3	0	0	1	0	0	15	0	1
G	1	1	2	1	1	0	1	0	0	1	0	14	14	0	1	1	1	1	11	17	17	6	6	6	4	0	4	1	16	3	0	2	2	2	2	0	2	0	5	0	4	0	0	4	0	0	32	0	1
G	0	0	0	0	0	0	0	0	0	1	0	4	4	0	0	0	0	1	82	3	3	8	8	2	3	0	3	1	1	19	0	1	1	1	1	0	1	0	0	0	0	0	0	0	0	0	0	0	1
G	0	0	0	0	0	0	0	0	0	1	0	7	7	0	1	1	1	1	11	17	17	6	6	6	7	0	7	1	5	17	0	2	2	2	2	0	2	0	4	0	0	0	0	3	0	0	24	0	1
E	0	0	0	0	0	0	0	4	4	1	1	34	34	0	194	194	194	1	4	3	3	4	4	5	6	0	5	1	3	23	0	20	20	20	3	13	3	14	3086	1153	725	1689	0	49	10	636	567	0	1
G	0	0	0	0	0	0	0	0	0	1	0	7	7	0	0	0	0	1	26	6	6	7	7	9	9	0	8	2	11	16	1	0	0	0	0	0	0	0	0	0	0	0	0	0	0	0	0	0	0
E	0	0	0	0	0	0	0	0	0	1	1	17	17	0	107	107	107	1	16	26	26	4	4	25	23	0	21	2	52	32	3	2	2	2	2	0	2	0	142	27	5	53	0	17	8	265	61	0	1
E	8	8	10	1	1	0	1	1	1	1	1	29	29	0	175	175	175	1	4	3	3	4	4	8	2	0	2	1	8	3	0	11	11	11	3	7	3	4	931	1188	636	2395	0	28	15	1255	288	0	1
G	0	0	0	0	0	0	0	0	0	0	0	5	5	0	0	0	0	1	11	22	22	8	8	25	22	0	21	2	76	36	0	0	0	0	0	0	0	0	0	0	0	0	0	0	0	0	0	0	0
G	0	0	0	0	0	0	0	0	0	1	0	5	5	0	0	0	0	1	3	21	21	5	5	18	18	0	17	2	69	27	0	0	0	0	0	0	0	0	0	0	0	0	0	0	0	0	0	0	0
E	0	0	0	0	0	0	0	0	0	1	0	3	3	0	0	0	0	1	3	11	11	7	7	4	4	0	4	1	2	20	0	2	2	2	2	0	2	0	0	0	0	0	0	1	0	0	9	0	1
L	0	0	0	0	0	0	0	0	0	1	0	6	6	0	53	53	53	1	14	9	9	5	5	10	9	0	8	2	25	13	0	2	2	2	2	0	2	0	0	0	0	0	0	2	0	1	16	0	1
G	0	0	0	0	0	0	0	0	0	1	0	10	10	0	4	4	4	1	7	34	34	7	7	25	20	0	19	2	51	29	2	2	2	2	2	0	2	0	2963	1	9	10	0	28	0	15	63	0	1
G	0	0	0	0	0	0	0	0	0	1	0	8	8	0	4	4	4	1	6	31	31	3	3	24	20	0	19	2	74	31	0	1	1	1	1	0	1	0	35	0	10	0	0	4	0	1	37	0	1
G	0	0	0	0	0	0	0	0	0	1	0	7	7	0	1	1	1	1	11	17	17	6	6	25	21	0	20	2	59	36	0	2	2	2	2	0	2	0	5	0	0	0	0	3	0	0	23	0	1
E	1	1	190	1	1	0	1	0	0	1	0	14	14	0	6	6	6	1	10	0	0	4	4	28	24	0	23	2	53	35	1	1	1	1	1	0	1	0	27	11	0	0	0	1	0	1	46	0	1
E	3	3	390	0	0	0	0	0	0	1	1	36	36	0	60	60	60	1	8	8	8	5	5	1106	18	0	17	2	34	2203	0	8	8	8	3	1	3	2	3846	263	23	26	1	81	20	56	350	0	1
E	0	0	0	0	0	0	0	0	0	1	0	14	14	0	63	63	63	1	1	0	0	3	3	22	18	0	17	2	34	32	2	2	2	2	2	0	2	0	7	59	2	51	0	9	0	740	54	0	1
G	0	0	0	0	0	0	0	0	0	1	0	2	2	0	0	0	0	1	8	3	3	6	6	3	5	0	4	1	1	21	0	1	1	1	1	0	1	0	0	0	0	0	0	0	0	0	0	0	1
G	0	0	0	0	0	0	0	0	0	1	0	4	4	0	0	0	0	1	8	3	3	6	6	6	7	0	7	1	4	12	0	0	0	0	0	0	0	0	0	0	0	0	0	0	0	0	0	0	0
G	0	0	0	0	0	0	0	0	0	0	0	9	9	0	0	0	0	1	9	11	11	5	5	19	16	0	15	2	54	30	2	0	0	0	0	0	0	0	0	0	0	0	0	0	0	0	0	0	0
G	0	0	0	0	0	0	0	0	0	1	0	16	16	0	57	57	57	1	7	17	17	5	5	8	7	0	6	1	6	24	1	4	4	4	2	1	2	2	2500	24	569	834	0	42	2	25	182	0	1
G	0	0	0	0	0	0	0	0	0	1	0	5	5	0	0	0	0	1	10	5	5	3	3	8	8	0	7	1	8	25	1	1	1	1	1	0	1	0	0	0	0	0	0	0	0	0	0	0	1
E	3	3	0	1	1	0	1	1	1	1	0	38	38	0	249	249	249	1	4	9	9	9	9	10	13	0	12	1	8	30	0	7	7	7	2	1	2	6	640	702	238	670	0	21	9	2811	268	0	1
E	0	0	0	0	0	0	0	0	0	1	0	21	21	0	136	136	136	1	4	10	10	5	5	19	18	0	17	2	31	27	0	3	3	3	2	1	2	0	43	1058	3	2838	0	14	1	2928	72	0	1
E	0	0	0	0	0	0	0	0	0	1	0	6	6	0	0	0	0	1	10	0	0	4	4	3	2	0	2	1	4	3	0	2	2	2	2	0	2	0	0	0	0	0	0	0	0	0	1	0	1
E	0	0	0	0	0	0	0	0	0	1	1	20	20	0	175	175	175	1	3	3	3	4	4	4	4	0	3	1	1	18	1	2	2	2	2	0	2	0	52	77	63	154	0	32	7	4	83	0	1
E	0	0	0	0	0	0	0	0	0	1	0	19	19	0	6	6	6	1	6	1	1	6	6	3	4	0	4	1	2	17	0	9	9	9	3	6	3	6	190	40	43	0	0	46	3	0	294	0	1
E	0	0	0	0	0	0	0	0	0	1	0	12	12	0	58	58	58	1	1	0	0	3	3	29	24	0	23	2	63	35	0	2	2	2	2	0	2	0	7	44	2	36	0	9	0	152	54	0	1
G	0	0	0	0	0	0	0	0	0	0	0	4	4	0	0	0	0	1	11	22	22	8	8	25	23	0	22	2	45	36	1	0	0	0	0	0	0	0	0	0	0	0	0	0	0	0	0	0	0
G	0	0	0	0	0	0	0	0	0	1	0	3	3	0	0	0	0	1	3	1	1	3	3	28	22	0	21	2	69	35	1	2	2	2	2	0	2	0	1	0	0	0	0	0	0	0	7	0	1
G	0	0	0	0	0	0	0	0	0	1	0	7	7	0	4	4	4	1	8	42	42	5	5	16	16	0	15	2	30	27	0	2	2	2	2	0	2	0	2841	2	0	10	0	16	0	15	56	0	1
E	0	0	0	0	0	0	0	0	0	1	0	3	3	0	1	1	1	1	3	11	11	7	7	5	6	0	5	1	3	24	0	2	2	2	2	0	2	0	0	0	0	0	0	1	0	0	12	0	1
G	0	0	0	0	0	0	0	0	0	1	0	7	7	0	2	2	2	1	6	31	31	3	3	7	8	0	7	1	6	24	0	2	2	2	2	0	2	0	11	0	27	0	0	6	0	0	33	0	1
G	0	0	0	0	0	0	0	0	0	1	0	12	12	0	82	82	82	1	7	17	17	5	5	8	8	0	7	1	7	27	0	2	2	2	2	0	2	0	2348	1	517	9	0	34	0	17	69	0	1
G	0	0	0	0	0	0	0	0	0	1	0	9	9	0	7	7	7	1	6	31	31	3	3	22	19	0	18	2	40	30	1	1	1	1	1	0	1	0	30	0	8	0	0	3	0	1	35	0	1
G	0	0	0	0	0	0	0	0	0	1	0	11	11	0	4	4	4	1	7	34	34	7	7	19	17	0	16	2	37	28	1	2	2	2	2	0	2	0	2856	1	9	10	0	28	0	15	61	0	1
G	1	1	0	1	1	0	1	0	0	1	0	20	20	0	62	62	62	1	10	11	11	5	5	27	22	0	21	2	61	30	0	4	4	4	2	1	2	0	266	4	302	5	0	49	2	3	173	0	1
G	0	0	0	0	0	0	0	0	0	1	0	5	5	0	0	0	0	1	7	10	10	5	5	20	16	0	15	2	39	28	2	0	0	0	0	0	0	0	0	0	0	0	0	0	0	0	0	0	0
G	0	0	0	0	0	0	0	0	0	1	0	14	14	0	2	2	2	1	7	34	34	7	7	7	5	0	5	1	20	3	0	2	2	2	2	0	2	0	108	5	47	7	0	20	2	2	56	0	1
E	1	1	0	0	0	0	0	0	0	1	0	6	6	0	2	2	2	1	7	5	5	4	4	25	21	0	20	2	53	34	0	2	2	2	2	0	2	0	0	0	0	0	0	0	0	0	8	0	1
G	0	0	0	0	0	0	0	0	0	1	1	11	11	0	3	3	3	1	7	10	10	5	5	8	8	0	7	1	6	27	0	3	3	3	2	1	2	1	2231	3	327	19	0	33	0	20	124	0	1
L	0	0	0	0	0	0	0	0	0	0	0	3	3	0	2	2	2	1	13	4	4	5	5	1	13	0	13	2	0	33	0	2	2	2	2	0	2	0	6	0	0	0	0	1	0	0	19	0	1
G	0	0	0	0	0	0	0	0	0	1	0	6	6	0	1	1	1	1	11	17	17	6	6	3	4	0	4	1	2	14	0	2	2	2	2	0	2	0	4	0	0	0	0	3	0	0	24	0	1
E	2	2	3	0	0	0	0	0	0	1	0	34	34	0	186	186	186	1	8	8	8	5	5	1094	4	0	4	1	10	1091	0	3	3	3	2	1	2	1	212	809	139	65	0	32	2	1447	154	0	1
L	0	0	0	0	0	0	0	0	0	1	0	6	6	0	53	53	53	1	14	9	9	5	5	1	0	0	0	0	0	0	0	2	2	2	2	0	2	0	0	0	0	0	0	2	0	1	18	0	1
G	0	0	0	0	0	0	0	0	0	1	0	3	3	0	0	0	0	1	26	6	6	7	7	3	4	0	3	1	1	21	0	1	1	1	1	0	1	0	0	0	0	0	0	0	0	0	0	0	1
G	0	0	0	0	0	0	0	0	0	1	0	6	6	0	0	0	0	1	7	10	10	5	5	20	18	0	17	2	40	30	1	0	0	0	0	0	0	0	0	0	0	0	0	0	0	0	0	0	0
G	0	0	0	0	0	0	0	0	0	1	0	1	1	0	0	0	0	1	3	1	1	3	3	3	4	0	4	1	2	14	0	2	2	2	2	0	2	0	1	0	0	0	0	0	0	0	7	0	1
E	1	1	0	0	0	0	0	0	0	1	0	7	7	0	2	2	2	1	7	5	5	4	4	24	20	0	19	2	51	32	1	2	2	2	2	0	2	0	0	0	0	0	0	0	0	0	8	0	1
G	0	0	0	0	0	0	0	0	0	0	0	4	4	0	0	0	0	1	11	22	22	8	8	33	27	0	26	2	56	41	1	0	0	0	0	0	0	0	0	0	0	0	0	0	0	0	0	0	0
G	0	0	0	0	0	0	0	0	0	1	0	9	9	0	4	4	4	1	8	42	42	5	5	27	21	0	20	2	63	33	0	2	2	2	2	0	2	0	2948	2	0	10	0	16	0	15	57	0	1
G	1	1	0	0	0	0	0	0	0	1	0	3	3	0	3	3	3	1	3	11	11	3	3	3	4	0	3	1	1	15	0	2	2	2	2	0	2	0	19	5	3	0	0	1	0	0	15	0	1
E	1	1	188	1	1	0	1	0	0	1	0	14	14	0	55	55	55	1	10	0	0	4	4	27	24	0	23	2	58	38	1	1	1	1	1	0	1	0	27	11	0	0	0	3	0	2	45	0	1
E	0	0	0	0	0	0	0	0	0	1	0	15	15	0	48	48	48	1	1	0	0	3	3	21	19	0	18	2	32	30	0	2	2	2	2	0	2	0	7	45	2	37	0	9	0	244	54	0	1
G	0	0	0	0	0	0	0	0	0	0	0	4	4	0	0	0	0	1	11	22	22	8	8	26	24	0	23	2	47	38	1	0	0	0	0	0	0	0	0	0	0	0	0	0	0	0	0	0	0
G	2	2	54	2	2	0	2	0	0	1	0	26	26	0	99	99	99	1	7	17	17	5	5	4	3	0	3	1	5	3	0	6	6	6	3	2	3	4	446	39	357	857	0	63	39	21	375	0	1
G	0	0	0	0	0	0	0	0	0	1	0	5	5	0	3	3	3	1	3	11	11	3	3	25	26	0	25	2	55	39	0	2	2	2	2	0	2	0	13	5	1	0	0	1	0	0	20	0	1
G	0	0	0	0	0	0	0	0	0	1	0	10	10	0	4	4	4	1	7	34	34	7	7	25	21	0	20	2	50	32	2	2	2	2	2	0	2	0	2963	1	9	10	0	28	0	15	63	0	1
G	0	0	0	0	0	0	0	0	0	1	0	9	9	0	4	4	4	1	6	31	31	3	3	25	20	0	19	2	71	33	1	1	1	1	1	0	1	0	35	0	10	0	0	4	0	1	37	0	1
L	0	0	0	0	0	0	0	0	0	1	0	7	7	0	53	53	53	1	14	9	9	5	5	11	9	0	8	2	22	13	0	2	2	2	2	0	2	0	0	0	0	0	0	2	0	1	16	0	1
G	1	1	0	1	1	0	1	0	0	1	0	18	18	0	64	64	64	1	10	11	11	5	5	19	16	0	15	2	34	28	0	4	4	4	2	1	2	0	266	4	299	5	0	49	1	3	172	0	1
G	2	2	54	2	2	0	2	0	0	1	0	25	25	0	99	99	99	1	7	17	17	5	5	4	3	0	3	1	5	3	0	6	6	6	3	2	3	4	446	39	357	857	0	63	39	21	366	0	1
G	0	0	0	0	0	0	0	0	0	1	0	4	4	0	0	0	0	1	82	3	3	8	8	3	5	0	4	1	2	22	0	1	1	1	1	0	1	0	0	0	0	0	0	0	0	0	0	0	1
E	0	0	0	0	0	0	0	0	0	0	0	17	17	0	155	155	155	1	1	0	0	3	3	7	6	0	5	1	3	17	0	2	2	2	2	0	2	0	28	85	2	78	0	10	0	1269	62	0	1
G	0	0	0	0	0	0	0	0	0	1	0	10	10	0	3	3	3	1	9	11	11	5	5	3	2	0	2	1	4	3	0	2	2	2	2	0	2	0	7	0	7	0	0	11	0	0	38	0	1
G	0	0	0	0	0	0	0	0	0	1	0	9	9	0	4	4	4	1	7	34	34	7	7	29	21	0	20	2	62	36	2	2	2	2	2	0	2	0	2963	1	9	10	0	28	0	15	63	0	1
G	0	0	0	0	0	0	0	0	0	1	0	2	2	0	0	0	0	1	10	5	5	3	3	5	6	0	5	1	3	23	0	1	1	1	1	0	1	0	0	0	0	0	0	0	0	0	0	0	1
G	0	0	0	0	0	0	0	0	0	1	0	6	6	0	0	0	0	1	26	6	6	7	7	2	1	0	1	1	1	1	0	1	1	1	1	0	1	0	0	0	0	0	0	0	0	0	0	0	1
E	0	0	0	0	0	0	0	0	0	1	0	15	15	0	53	53	53	1	1	0	0	3	3	27	24	0	23	2	51	33	1	2	2	2	2	0	2	0	7	44	2	36	0	9	0	263	54	0	1
G	0	0	0	0	0	0	0	0	0	0	0	3	3	0	0	0	0	1	11	22	22	8	8	23	17	0	16	2	65	31	0	0	0	0	0	0	0	0	0	0	0	0	0	0	0	0	0	0	0
E	1	1	0	1	1	0	1	0	0	1	0	5	5	0	2	2	2	1	4	1	1	5	5	28	21	0	20	2	58	34	0	2	2	2	2	0	2	0	67	0	0	0	0	3	0	0	20	0	1
G	0	0	0	0	0	0	0	0	0	1	0	2	2	0	0	0	0	1	3	1	1	3	3	3	4	0	4	1	2	14	0	2	2	2	2	0	2	0	1	0	0	0	0	0	0	0	7	0	1
G	0	0	0	0	0	0	0	0	0	1	0	17	17	0	59	59	59	1	10	11	11	5	5	5	6	0	5	1	3	20	0	4	4	4	2	1	2	2	265	4	308	9	0	70	1	5	189	0	1
G	0	0	0	0	0	0	0	0	0	1	0	8	8	0	1	1	1	1	11	17	17	6	6	31	23	0	22	2	65	37	0	2	2	2	2	0	2	0	5	0	0	0	0	3	0	0	23	0	1
G	0	0	0	0	0	0	0	0	0	1	0	5	5	0	0	0	0	1	8	3	3	6	6	0	0	0	0	0	0	0	0	1	1	1	1	0	1	0	0	0	0	0	0	0	0	0	0	0	1
G	0	0	0	0	0	0	0	0	0	1	0	6	6	0	0	0	0	1	12	3	3	7	7	11	11	0	10	2	11	20	1	0	0	0	0	0	0	0	0	0	0	0	0	0	0	0	0	0	0
E	1	1	0	1	1	0	1	0	0	1	0	6	6	0	2	2	2	1	4	1	1	5	5	5	4	0	4	1	1	15	1	2	2	2	2	0	2	0	54	0	79	0	0	5	0	0	15	0	1
E	0	0	0	0	0	0	0	0	0	1	1	17	17	0	109	109	109	1	16	26	26	4	4	21	18	0	16	2	35	25	1	2	2	2	2	0	2	0	141	27	5	53	0	16	8	219	60	0	1
E	0	0	0	0	0	0	0	0	0	1	0	7	7	0	0	0	0	1	4	3	3	4	4	27	24	0	23	2	55	37	1	0	0	0	0	0	0	0	0	0	0	0	0	0	0	0	0	0	0
L	4	4	0	5	5	0	5	0	0	1	0	32	32	0	143	143	143	1	4	1	1	4	4	6	6	0	5	1	6	22	0	6	6	6	2	1	2	5	265	2277	187	1	0	36	7	6	216	0	1
E	0	0	0	0	0	0	0	0	0	1	0	7	7	0	0	0	0	1	3	3	3	4	4	6	2	0	2	1	7	3	0	1	1	1	1	0	1	0	0	0	0	0	0	0	0	0	0	0	0
G	2	2	41	0	0	0	0	0	0	1	0	24	24	0	27	27	27	1	8	42	42	5	5	6	4	0	4	1	10	3	0	4	4	4	3	1	3	1	2076	37	3550	139	0	45	93	39	194	0	1
E	0	0	0	0	0	0	0	0	0	1	1	17	17	0	76	76	76	1	3	3	3	4	4	20	15	0	14	2	29	28	2	2	2	2	2	0	2	0	90	96	1	192	0	24	4	3	83	0	1
E	0	0	0	0	0	0	0	0	0	1	0	18	18	0	155	155	155	1	4	10	10	5	5	19	18	0	17	2	47	26	0	2	2	2	2	0	2	0	32	1094	3	3265	0	14	1	3382	53	0	1
E	0	0	0	0	0	0	0	0	0	1	0	10	10	0	74	74	74	1	3	3	3	4	4	25	20	0	19	2	47	31	3	2	2	2	2	0	2	0	29	0	1	0	0	17	0	1	41	0	1
E	1	1	3	1	1	0	1	0	0	1	1	21	21	0	29	29	29	1	7	5	5	4	4	7	31	0	31	1	12	4	1	4	4	4	2	1	2	2	104	3	54	3	0	24	6	1	196	0	1
G	0	0	0	0	0	0	0	0	0	1	0	9	9	0	3	3	3	1	9	11	11	5	5	7	7	0	7	1	6	26	0	2	2	2	2	0	2	0	9	0	26	0	0	13	0	0	36	0	1
E	0	0	0	0	0	0	0	0	0	1	0	15	15	0	60	60	60	1	1	0	0	3	3	32	24	0	23	2	68	40	0	2	2	2	2	0	2	0	7	50	2	42	0	9	0	493	54	0	1
E	1	1	0	0	0	0	0	0	0	1	0	6	6	0	2	2	2	1	7	5	5	4	4	19	20	0	19	2	41	26	1	2	2	2	2	0	2	0	0	0	0	0	0	0	0	0	8	0	1
E	1	1	0	1	1	0	1	0	0	1	0	5	5	0	2	2	2	1	4	1	1	5	5	23	20	0	19	2	46	31	0	2	2	2	2	0	2	0	67	0	0	0	0	3	0	0	20	0	1
E	1	1	0	1	1	0	1	0	0	1	0	5	5	0	2	2	2	1	4	1	1	5	5	3	4	0	4	1	2	17	0	2	2	2	2	0	2	0	54	0	79	0	0	5	0	0	15	0	1
E	0	0	0	0	0	0	0	0	0	1	0	6	6	0	0	0	0	1	4	9	9	9	9	28	24	0	23	2	55	37	1	0	0	0	0	0	0	0	0	0	0	0	0	0	0	0	0	0	0
E	0	0	0	0	0	0	0	0	0	1	0	20	20	0	6	6	6	1	6	1	1	6	6	6	7	0	6	1	4	18	0	9	9	9	3	6	3	6	190	40	43	0	0	46	3	0	294	0	1
G	0	0	0	0	0	0	0	0	0	1	0	5	5	0	0	0	0	1	8	3	3	6	6	0	0	0	0	0	0	0	0	1	1	1	1	0	1	0	0	0	0	0	0	0	0	0	0	0	1
E	3	3	2	4	4	0	4	0	0	1	1	25	25	0	47	47	47	1	6	2	2	4	4	15	8	0	8	1	22	3	6	3	3	3	2	1	2	2	50	0	40	0	0	10	0	0	66	0	1
G	0	0	0	0	0	0	0	0	0	1	0	10	10	0	3	3	3	1	3	11	11	3	3	6	4	0	4	1	10	3	0	2	2	2	2	0	2	0	16	4	3	0	0	1	0	0	16	0	1
G	0	0	0	0	0	0	0	0	0	1	0	10	10	0	4	4	4	1	7	34	34	7	7	17	15	0	14	2	28	25	0	2	2	2	2	0	2	0	2856	1	9	10	0	28	0	15	61	0	1
G	0	0	0	0	0	0	0	0	0	1	0	3	3	0	0	0	0	1	12	3	3	7	7	4	5	0	4	1	3	21	0	1	1	1	1	0	1	0	0	0	0	0	0	0	0	0	0	0	1
E	0	0	0	0	0	0	0	0	0	1	1	14	14	0	24	24	24	1	7	5	5	4	4	4	26	0	26	1	2	38	1	4	4	4	2	1	2	2	215	0	44	0	0	34	4	0	167	0	1
G	0	0	0	0	0	0	0	0	0	1	0	3	3	0	0	0	0	1	10	5	5	3	3	8	8	0	7	1	7	26	0	1	1	1	1	0	1	0	0	0	0	0	0	0	0	0	0	0	1
G	0	0	0	0	0	0	0	0	0	1	0	9	9	0	5	5	5	1	7	34	34	7	7	3	4	0	3	1	1	15	0	2	2	2	2	0	2	0	2289	5	475	10	0	36	0	15	68	0	1
E	4	4	12	2	2	0	2	1	1	1	0	19	19	0	8	8	8	1	7	1	1	3	3	5	4	0	4	1	6	3	0	5	5	5	2	2	2	4	60	14	17	1	1	12	2	2	126	0	0
E	1	1	0	0	0	0	0	0	0	1	0	5	5	0	2	2	2	1	7	5	5	4	4	17	17	0	16	2	37	29	0	2	2	2	2	0	2	0	0	0	0	0	0	0	0	0	8	0	1
G	0	0	0	0	0	0	0	0	0	1	0	2	2	0	0	0	0	1	4	1	1	3	3	5	6	0	5	1	3	25	0	2	2	2	2	0	2	0	0	0	0	0	0	0	0	0	5	0	1
E	1	1	0	1	1	0	1	0	0	1	0	5	5	0	2	2	2	1	4	1	1	5	5	18	17	0	16	2	34	28	0	2	2	2	2	0	2	0	67	0	0	0	0	3	0	0	20	0	1
G	0	0	0	0	0	0	0	0	0	1	0	13	13	0	82	82	82	1	7	17	17	5	5	10	8	0	7	1	6	28	0	2	2	2	2	0	2	0	2348	1	516	9	0	34	0	17	70	0	1
G	0	0	0	0	0	0	0	0	0	1	0	9	9	0	1	1	1	1	6	31	31	3	3	4	2	0	2	1	4	3	0	2	2	2	2	0	2	0	6	0	8	0	0	3	0	0	30	0	1
E	0	0	0	0	0	0	0	0	0	1	0	8	8	0	0	0	0	1	4	3	3	4	4	27	20	0	19	2	75	35	0	0	0	0	0	0	0	0	0	0	0	0	0	0	0	0	0	0	0
G	0	0	0	0	0	0	0	0	0	1	1	27	27	0	348	348	348	1	3	21	21	5	5	8	9	0	8	1	8	30	0	14	14	14	5	9	5	12	3071	33	229	32	0	121	4	49	763	0	1
G	0	0	0	0	0	0	0	0	0	1	0	8	8	0	0	0	0	1	82	3	3	8	8	9	9	0	9	2	10	16	0	0	0	0	0	0	0	0	0	0	0	0	0	0	0	0	0	0	0
G	0	0	0	0	0	0	0	0	0	1	0	3	3	0	3	3	3	1	3	11	11	3	3	28	26	0	25	2	66	41	0	2	2	2	2	0	2	0	13	5	1	0	0	1	0	0	20	0	1
G	0	0	0	0	0	0	0	0	0	1	1	10	10	0	3	3	3	1	7	10	10	5	5	8	8	0	7	1	5	25	0	3	3	3	2	1	2	1	2232	7	327	19	0	33	0	21	128	0	1
E	0	0	0	0	0	0	0	0	0	1	0	7	7	0	0	0	0	1	4	3	3	4	4	29	24	0	23	2	49	37	1	0	0	0	0	0	0	0	0	0	0	0	0	0	0	0	0	0	0
G	0	0	0	0	0	0	0	0	0	1	0	8	8	0	1	1	1	1	11	17	17	6	6	19	18	0	17	2	37	27	0	2	2	2	2	0	2	0	5	0	0	0	0	3	0	0	23	0	1
E	0	0	0	0	0	0	0	1	1	1	1	28	28	0	225	225	225	1	1	0	0	5	5	8	9	0	8	1	7	28	0	3	3	3	2	1	2	1	1356	273	188	237	1	108	8	4421	186	0	1
E	0	0	0	0	0	0	0	0	0	1	0	4	4	0	0	0	0	1	10	1	1	5	5	3	4	0	4	1	2	17	0	2	2	2	2	0	2	0	3	0	2	0	0	2	0	0	13	0	1
G	0	0	0	0	0	0	0	0	0	1	0	9	9	0	1	1	1	1	6	31	31	3	3	3	2	0	2	1	4	3	0	2	2	2	2	0	2	0	6	0	8	0	0	3	0	0	30	0	1
G	0	0	0	0	0	0	0	0	0	1	1	9	9	0	3	3	3	1	7	10	10	5	5	7	9	0	8	1	6	26	0	3	3	3	2	1	2	1	2231	3	327	19	0	33	0	20	124	0	1
G	0	0	0	0	0	0	0	0	0	0	0	4	4	0	4	4	4	1	11	22	22	8	8	8	8	0	7	1	6	29	0	2	2	2	2	0	2	0	2	0	4	0	0	1	0	0	21	0	1
E	1	1	0	1	1	0	1	0	0	1	0	5	5	0	2	2	2	1	4	1	1	5	5	18	17	0	16	2	30	27	0	2	2	2	2	0	2	0	67	0	0	0	0	3	0	0	20	0	1
E	1	1	0	1	1	0	1	1	1	1	0	18	18	0	8	8	8	1	7	1	1	3	3	5	6	0	6	1	4	22	0	5	5	5	2	2	2	4	94	29	25	1	1	13	2	2	143	0	1
E	0	0	0	0	0	0	0	0	0	1	0	5	5	0	0	0	0	1	7	1	1	3	3	17	16	0	15	2	53	23	0	1	1	1	1	0	1	0	48	0	0	0	0	8	0	0	16	0	1
E	3	3	68	0	0	0	0	0	0	1	1	38	38	0	79	79	79	1	8	8	8	5	5	1120	21	0	20	2	69	2210	3	8	8	8	3	1	3	2	3970	234	22	38	1	83	20	67	358	0	1
G	0	0	0	0	0	0	0	0	0	1	0	8	8	0	0	0	0	1	82	3	3	8	8	1	0	0	0	0	0	0	0	0	0	0	0	0	0	0	0	0	0	0	0	0	0	0	0	0	0
E	0	0	0	0	0	0	0	0	0	1	0	3	3	0	1	1	1	1	3	11	11	7	7	4	5	0	5	1	4	20	0	2	2	2	2	0	2	0	0	0	0	0	0	1	0	0	13	0	1
E	0	0	0	0	0	0	0	0	0	1	0	18	18	0	157	157	157	1	1	0	0	3	3	5	6	0	6	1	4	16	1	2	2	2	2	0	2	0	28	119	2	111	0	10	0	1864	62	0	1
G	0	0	0	0	0	0	0	0	0	1	0	7	7	0	0	0	0	1	82	3	3	8	8	14	9	0	8	2	17	17	1	0	0	0	0	0	0	0	0	0	0	0	0	0	0	0	0	0	0
E	0	0	0	0	0	0	0	0	0	1	0	2	2	0	0	0	0	1	3	11	11	7	7	3	4	0	4	1	2	18	0	2	2	2	2	0	2	0	0	0	0	0	0	1	0	0	9	0	1
G	0	0	0	0	0	0	0	0	0	1	0	16	16	0	61	61	61	1	10	11	11	5	5	5	6	0	6	1	4	17	0	4	4	4	2	1	2	2	322	4	472	9	0	72	1	5	189	0	1
G	0	0	0	0	0	0	0	0	0	0	0	4	4	0	4	4	4	1	11	22	22	8	8	8	8	0	7	1	6	25	0	2	2	2	2	0	2	0	2	0	4	0	0	1	0	0	21	0	1
G	2	2	54	2	2	0	2	0	0	1	0	25	25	0	98	98	98	1	7	17	17	5	5	4	3	0	3	1	5	3	0	6	6	6	3	2	3	4	446	39	357	857	0	63	39	21	371	0	1
E	0	0	0	0	0	0	0	0	0	1	0	4	4	0	0	0	0	1	10	1	1	5	5	3	4	0	4	1	2	13	0	2	2	2	2	0	2	0	3	0	2	0	0	2	0	0	13	0	1
G	1	1	2	1	1	0	1	0	0	1	0	14	14	0	1	1	1	1	11	17	17	6	6	8	5	0	5	1	19	3	0	2	2	2	2	0	2	0	5	0	4	0	0	4	0	0	32	0	1
E	0	0	0	0	0	0	0	0	0	1	0	7	7	0	0	0	0	1	4	9	9	9	9	23	20	0	19	2	75	33	0	0	0	0	0	0	0	0	0	0	0	0	0	0	0	0	0	0	0
L	4	4	0	5	5	0	5	0	0	1	0	32	32	0	143	143	143	1	4	1	1	4	4	6	6	0	5	1	6	25	0	6	6	6	2	1	2	5	265	2116	187	1	0	36	7	6	216	0	1
G	0	0	0	0	0	0	0	0	0	1	0	5	5	0	0	0	0	1	26	6	6	7	7	8	8	0	7	2	5	15	0	0	0	0	0	0	0	0	0	0	0	0	0	0	0	0	0	0	0
G	0	0	0	0	0	0	0	0	0	1	0	7	7	0	0	0	0	1	7	17	17	5	5	14	11	0	11	2	20	18	0	0	0	0	0	0	0	0	0	0	0	0	0	0	0	0	0	0	0
G	0	0	0	0	0	0	0	0	0	1	0	7	7	0	0	0	0	1	7	17	17	5	5	13	12	0	11	2	20	23	1	0	0	0	0	0	0	0	0	0	0	0	0	0	0	0	0	0	0
E	1	1	0	1	1	0	1	0	0	1	0	5	5	0	2	2	2	1	4	1	1	5	5	3	4	0	4	1	1	14	1	2	2	2	2	0	2	0	54	0	79	0	0	5	0	0	15	0	1
L	0	0	0	0	0	0	0	0	0	1	0	5	5	0	53	53	53	1	14	9	9	5	5	3	4	0	4	1	2	14	0	2	2	2	2	0	2	0	0	0	0	0	0	3	0	1	18	0	1
L	4	4	8	1	1	0	1	1	1	1	0	25	25	0	48	48	48	1	3	0	0	5	5	3	2	0	2	1	4	3	0	7	7	7	4	1	4	5	25	13	11	1	0	14	1	0	123	0	1
G	0	0	0	0	0	0	0	0	0	1	0	9	9	0	1	1	1	1	6	31	31	3	3	3	2	0	2	1	4	3	0	2	2	2	2	0	2	0	6	0	8	0	0	3	0	0	30	0	1
E	0	0	0	0	0	0	0	0	0	1	0	20	20	0	6	6	6	1	6	1	1	6	6	3	4	0	4	1	2	14	0	9	9	9	3	6	3	6	190	40	43	0	0	46	3	0	294	0	1
G	0	0	0	0	0	0	0	0	0	1	0	4	4	0	0	0	0	1	82	3	3	8	8	2	3	0	3	1	1	13	0	1	1	1	1	0	1	0	0	0	0	0	0	0	0	0	0	0	1
G	0	0	0	0	0	0	0	0	0	1	0	6	6	0	0	0	0	1	7	17	17	5	5	15	13	0	12	2	21	23	0	0	0	0	0	0	0	0	0	0	0	0	0	0	0	0	0	0	0
E	0	0	0	0	0	0	0	0	0	1	0	11	11	0	13	13	13	1	1	0	0	5	5	25	21	0	20	2	74	32	0	1	1	1	1	0	1	1	3073	4	0	0	0	27	4	12	60	0	1
G	0	0	0	0	0	0	0	0	0	1	0	8	8	0	0	0	0	1	17	47	47	7	7	9	9	0	9	2	12	17	0	0	0	0	0	0	0	0	0	0	0	0	0	0	0	0	0	0	0
E	0	0	0	0	0	0	0	0	0	1	0	7	7	0	1	1	1	1	10	1	1	5	5	18	16	0	15	2	33	25	0	2	2	2	2	0	2	0	11	0	0	0	0	1	0	0	19	0	1
G	0	0	0	0	0	0	0	0	0	1	0	6	6	0	0	0	0	1	82	3	3	8	8	5	3	0	3	2	2	10	0	0	0	0	0	0	0	0	0	0	0	0	0	0	0	0	0	0	0
L	2	2	0	3	3	0	3	0	0	1	0	11	11	0	10	10	10	1	4	1	1	4	4	26	17	0	16	2	72	31	0	2	2	2	1	1	1	1	0	0	0	0	0	0	0	0	14	0	1
G	0	0	0	0	0	0	0	0	0	0	0	5	5	0	2	2	2	1	6	31	31	3	3	5	6	0	5	1	4	24	0	2	2	2	2	0	2	0	11	0	27	0	0	6	0	0	33	0	1
G	0	0	0	0	0	0	0	0	0	1	0	9	9	0	4	4	4	1	7	34	34	7	7	25	20	0	19	2	55	31	2	2	2	2	2	0	2	0	2963	1	9	10	0	28	0	15	63	0	1
G	0	0	0	0	0	0	0	0	0	1	0	3	3	0	3	3	3	1	3	11	11	3	3	3	4	0	4	1	2	14	0	2	2	2	2	0	2	0	19	5	3	0	0	1	0	0	15	0	1
E	0	0	0	0	0	0	0	0	0	1	0	6	6	0	0	0	0	1	6	1	1	6	6	17	17	0	16	2	34	27	0	3	3	3	3	0	3	0	11	5	0	0	0	0	0	0	38	0	1
E	0	0	0	0	0	0	0	0	0	1	0	4	4	0	0	0	0	1	10	1	1	5	5	3	4	0	3	1	1	16	0	2	2	2	2	0	2	0	3	0	2	0	0	2	0	0	13	0	1
G	0	0	0	0	0	0	0	0	0	1	0	5	5	0	0	0	0	1	3	1	1	3	3	21	20	0	19	2	43	28	1	2	2	2	2	0	2	0	1	0	0	0	0	0	0	0	7	0	1
G	0	0	0	0	0	0	0	0	0	1	0	1	1	0	0	0	0	1	10	5	5	3	3	5	6	0	5	1	3	23	0	1	1	1	1	0	1	0	0	0	0	0	0	0	0	0	0	0	1
G	0	0	0	0	0	0	0	0	0	1	0	7	7	0	3	3	3	1	9	11	11	5	5	7	8	0	7	1	5	26	0	2	2	2	2	0	2	0	9	0	26	0	0	13	0	0	37	0	1
G	0	0	0	0	0	0	0	0	0	1	0	14	14	0	57	57	57	1	7	17	17	5	5	8	8	0	7	1	5	25	0	4	4	4	2	1	2	2	2509	28	571	834	0	42	2	26	184	0	1
G	0	0	0	0	0	0	0	0	0	1	0	9	9	0	1	1	1	1	6	31	31	3	3	3	2	0	2	1	4	3	0	2	2	2	2	0	2	0	6	0	8	0	0	3	0	0	30	0	1
E	1	1	0	0	0	0	0	0	0	1	1	31	31	0	52	52	52	1	8	8	8	5	5	1091	4	0	3	1	1	2194	0	4	4	4	2	1	2	4	2730	229	722	25	1	97	23	54	261	0	1
E	0	0	0	0	0	0	0	4	4	1	1	43	43	0	250	250	250	1	4	3	3	4	4	11	6	0	5	1	9	22	0	22	22	22	3	12	3	16	3128	1176	767	1695	0	63	14	642	687	0	1
E	0	0	0	0	0	0	0	0	0	1	0	8	8	0	0	0	0	1	4	9	9	9	9	27	21	0	20	2	72	34	0	0	0	0	0	0	0	0	0	0	0	0	0	0	0	0	0	0	0
E	1	1	0	1	1	0	1	0	0	1	0	5	5	0	2	2	2	1	4	1	1	5	5	18	17	0	16	2	34	27	0	2	2	2	2	0	2	0	67	0	0	0	0	3	0	0	20	0	1
E	0	0	0	0	0	0	0	0	0	1	1	20	20	0	187	187	187	1	3	3	3	4	4	6	4	0	3	1	1	18	3	2	2	2	2	0	2	0	59	119	63	238	0	32	7	4	86	0	1
G	0	0	0	0	0	0	0	0	0	1	0	8	8	0	0	0	0	1	7	17	17	5	5	15	13	0	12	2	26	22	0	0	0	0	0	0	0	0	0	0	0	0	0	0	0	0	0	0	0
L	0	0	0	0	0	0	0	0	0	1	0	7	7	0	53	53	53	1	14	9	9	5	5	14	13	0	12	2	26	21	0	2	2	2	2	0	2	0	0	0	0	0	0	2	0	1	15	0	1
E	0	0	0	0	0	0	0	0	0	1	0	22	22	0	154	154	154	1	1	0	0	3	3	8	6	0	6	1	16	3	0	2	2	2	2	0	2	0	49	180	3	179	0	7	0	694	52	0	1
E	0	0	0	0	0	0	0	0	0	1	0	7	7	0	0	0	0	1	3	11	11	7	7	4	1	0	1	1	1	3	1	2	2	2	2	0	2	0	0	0	0	0	0	1	0	0	9	0	1
G	0	0	0	0	0	0	0	0	0	0	0	4	4	0	0	0	0	1	11	22	22	8	8	24	17	0	16	2	37	30	1	0	0	0	0	0	0	0	0	0	0	0	0	0	0	0	0	0	0
G	0	0	0	0	0	0	0	0	0	1	0	3	3	0	0	0	0	1	8	3	3	6	6	4	5	0	4	1	3	22	1	1	1	1	1	0	1	0	0	0	0	0	0	0	0	0	0	0	1
G	1	1	2	0	0	0	0	0	0	1	0	9	9	0	0	0	0	1	3	1	1	3	3	9	5	0	5	1	19	3	0	2	2	2	2	0	2	0	1	0	0	0	0	0	0	0	10	0	1
G	0	0	0	0	0	0	0	0	0	1	0	4	4	0	0	0	0	1	10	5	5	3	3	28	25	0	24	2	80	43	1	0	0	0	0	0	0	0	0	0	0	0	0	0	0	0	0	0	0
G	0	0	0	0	0	0	0	0	0	1	0	5	5	0	0	0	0	1	10	5	5	3	3	27	24	0	23	2	57	35	1	0	0	0	0	0	0	0	0	0	0	0	0	0	0	0	0	0	0
E	1	1	0	0	0	0	0	0	0	1	0	7	7	0	2	2	2	1	7	5	5	4	4	18	16	0	15	2	36	25	0	2	2	2	2	0	2	0	0	0	0	0	0	0	0	0	8	0	1
E	0	0	0	0	0	0	0	0	0	1	1	15	15	0	81	81	81	1	3	3	3	4	4	20	16	0	15	2	25	27	2	2	2	2	2	0	2	0	88	23	1	46	0	24	4	3	84	0	1
E	0	0	0	0	0	0	0	0	0	1	0	4	4	0	1	1	1	1	3	11	11	7	7	8	8	0	7	1	7	25	0	2	2	2	2	0	2	0	0	0	0	0	0	1	0	0	13	0	1
E	1	1	0	1	1	0	1	0	0	1	0	5	5	0	2	2	2	1	4	1	1	5	5	18	17	0	16	2	34	26	0	2	2	2	2	0	2	0	67	0	0	0	0	3	0	0	20	0	1
E	0	0	0	0	0	0	0	0	0	1	0	23	23	0	220	220	220	1	4	10	10	5	5	3	4	0	3	1	1	15	0	5	5	5	2	1	2	3	45	1338	17	1575	0	27	1	1643	133	0	1
G	0	0	0	0	0	0	0	0	0	1	0	5	5	0	0	0	0	1	26	6	6	7	7	8	8	0	8	2	6	15	0	0	0	0	0	0	0	0	0	0	0	0	0	0	0	0	0	0	0
E	0	0	0	0	0	0	0	0	0	1	1	14	14	0	24	24	24	1	7	5	5	4	4	4	28	0	27	1	1	38	1	4	4	4	2	1	2	2	214	0	43	0	0	34	4	0	167	0	1
G	0	0	0	0	0	0	0	0	0	1	1	10	10	0	3	3	3	1	7	10	10	5	5	8	8	0	7	1	5	25	0	3	3	3	2	1	2	1	2232	7	327	19	0	33	0	21	128	0	1
G	0	0	0	0	0	0	0	0	0	1	0	2	2	0	3	3	3	1	3	11	11	3	3	25	26	0	25	2	58	38	0	2	2	2	2	0	2	0	13	5	1	0	0	1	0	0	20	0	1
E	0	0	0	0	0	0	0	1	1	1	1	30	30	0	224	224	224	1	1	0	0	5	5	9	9	0	8	1	8	26	0	3	3	3	2	1	2	1	1364	273	188	237	1	108	10	4427	195	0	1
L	2	2	0	3	3	0	3	0	0	1	0	12	12	0	10	10	10	1	4	1	1	4	4	23	19	0	18	2	79	29	0	2	2	2	1	1	1	1	0	0	0	0	0	0	0	0	14	0	1
E	0	0	0	0	0	0	0	0	0	1	1	17	17	0	213	213	213	1	16	26	26	4	4	3	4	0	3	1	1	19	0	2	2	2	2	0	2	0	39	62	19	123	0	28	7	1080	73	0	1
E	0	0	0	0	0	0	0	0	0	1	0	11	11	0	7	7	7	1	1	0	0	5	5	18	17	0	16	2	35	25	1	1	1	1	1	0	1	1	2947	4	0	0	0	26	4	12	58	0	1
E	0	0	0	0	0	0	0	0	0	1	1	16	16	0	124	124	124	1	16	26	26	4	4	16	19	0	17	2	34	27	0	2	2	2	2	0	2	0	143	63	5	125	0	17	8	1008	61	0	1
G	0	0	0	0	0	0	0	0	0	1	0	10	10	0	0	0	0	1	3	21	21	5	5	4	2	0	2	1	2	1	1	0	0	0	0	0	0	0	0	0	0	0	0	0	0	0	0	0	0
E	1	1	0	1	1	0	1	0	0	1	0	4	4	0	2	2	2	1	4	1	1	5	5	3	4	0	4	1	2	13	0	2	2	2	2	0	2	0	54	0	79	0	0	5	0	0	15	0	1
G	0	0	0	0	0	0	0	0	0	1	0	9	9	0	5	5	5	1	7	34	34	7	7	3	4	0	4	1	2	16	0	2	2	2	2	0	2	0	2288	1	475	10	0	36	0	14	68	0	1
G	0	0	0	0	0	0	0	0	0	1	0	3	3	0	0	0	0	1	8	3	3	6	6	11	11	0	10	2	13	21	0	0	0	0	0	0	0	0	0	0	0	0	0	0	0	0	0	0	0
G	0	0	0	0	0	0	0	0	0	1	0	6	6	0	0	0	0	1	82	3	3	8	8	7	8	0	8	2	6	14	0	0	0	0	0	0	0	0	0	0	0	0	0	0	0	0	0	0	0
G	0	0	0	0	0	0	0	0	0	1	0	6	6	0	2	2	2	1	6	31	31	3	3	5	6	0	5	1	3	23	0	2	2	2	2	0	2	0	11	0	27	0	0	6	0	0	33	0	1
G	0	0	0	0	0	0	0	0	0	1	0	9	9	0	0	0	0	1	3	21	21	5	5	4	2	0	2	1	4	1	0	0	0	0	0	0	0	0	0	0	0	0	0	0	0	0	0	0	0
E	0	0	0	0	0	0	0	0	0	1	0	20	20	0	127	127	127	1	4	10	10	5	5	21	18	0	17	2	34	29	0	3	3	3	2	1	2	0	43	832	3	2294	0	14	1	2382	72	0	1
G	0	0	0	0	0	0	0	0	0	1	0	4	4	0	0	0	0	1	4	1	1	3	3	21	18	0	17	2	73	28	0	1	1	1	1	0	1	0	0	0	0	0	0	0	0	0	6	0	1
G	0	0	0	0	0	0	0	0	0	1	0	6	6	0	0	0	0	1	7	34	34	7	7	19	20	0	19	2	34	29	0	2	2	2	2	0	2	0	2955	1	1	5	0	17	0	15	58	0	1
E	1	1	2	1	1	0	1	0	0	1	0	10	10	0	0	0	0	1	4	1	1	5	5	6	4	0	4	1	15	3	0	2	2	2	2	0	2	0	60	0	75	0	0	4	0	0	23	0	1
L	0	0	0	0	0	0	0	0	0	0	0	3	3	0	2	2	2	1	13	4	4	5	5	1	12	0	12	2	0	36	0	2	2	2	2	0	2	0	6	0	0	0	0	1	0	0	19	0	1
G	0	0	0	0	0	0	0	0	0	1	0	6	6	0	0	0	0	1	7	17	17	5	5	17	12	0	11	2	22	22	1	0	0	0	0	0	0	0	0	0	0	0	0	0	0	0	0	0	0
G	0	0	0	0	0	0	0	0	0	1	0	16	16	0	97	97	97	1	10	11	11	5	5	5	6	0	6	1	4	16	0	4	4	4	2	1	2	2	264	4	306	9	0	70	1	5	188	0	1
E	3	3	68	0	0	0	0	0	0	1	1	37	37	0	68	68	68	1	8	8	8	5	5	1114	21	0	20	2	57	2211	0	8	8	8	3	1	3	2	3921	232	22	38	1	83	20	61	362	0	1
G	0	0	0	0	0	0	0	0	0	1	1	28	28	0	334	334	334	1	3	21	21	5	5	8	10	0	9	1	10	34	0	15	15	15	5	10	5	12	3068	29	237	33	0	121	5	48	844	0	1
G	0	0	0	0	0	0	0	0	0	1	0	22	22	0	47	47	47	1	10	11	11	5	5	8	5	0	5	1	17	3	0	4	4	4	2	1	2	2	168	1	275	9	0	44	0	8	188	0	1
E	3	3	68	0	0	0	0	0	0	1	1	37	37	0	83	83	83	1	8	8	8	5	5	1117	22	0	20	2	68	2213	0	8	8	8	3	1	3	2	3918	234	22	38	1	83	20	67	361	0	1
G	0	0	0	0	0	0	0	0	0	1	0	7	7	0	4	4	4	1	8	42	42	5	5	16	16	0	15	2	36	28	0	2	2	2	2	0	2	0	2841	2	0	10	0	16	0	15	56	0	1
G	1	1	2	0	0	0	0	0	0	1	0	6	6	0	0	0	0	1	4	1	1	3	3	3	2	0	2	1	4	3	0	2	2	2	2	0	2	0	1	0	0	0	0	0	0	0	11	0	1
G	0	0	0	0	0	0	0	0	0	1	0	7	7	0	0	0	0	1	7	17	17	5	5	10	9	0	9	1	10	16	1	0	0	0	0	0	0	0	0	0	0	0	0	0	0	0	0	0	0
G	0	0	0	0	0	0	0	0	0	1	0	8	8	0	3	3	3	1	9	11	11	5	5	8	8	0	7	1	6	26	0	2	2	2	2	0	2	0	9	0	26	0	0	13	0	0	37	0	1
G	2	2	55	2	2	0	2	0	0	1	0	25	25	0	98	98	98	1	7	17	17	5	5	5	3	0	3	1	5	3	0	6	6	6	3	2	3	4	446	39	357	857	0	63	39	21	371	0	1
G	0	0	0	0	0	0	0	0	0	0	0	7	7	0	4	4	4	1	11	22	22	8	8	8	8	0	7	1	5	24	2	2	2	2	2	0	2	0	2	0	4	0	0	1	0	0	21	0	1
E	1	1	16	1	1	0	1	0	0	1	0	14	14	0	14	14	14	1	10	0	0	4	4	20	18	0	17	2	68	32	0	1	1	1	1	0	1	0	27	10	0	0	0	3	0	2	46	0	1
L	0	0	0	0	0	0	0	0	0	0	0	3	3	0	2	2	2	1	13	4	4	5	5	1	11	0	11	2	0	28	0	2	2	2	2	0	2	0	6	0	0	0	0	1	0	0	19	0	1
E	0	0	0	0	0	0	0	0	0	0	0	5	5	0	1	1	1	1	3	11	11	7	7	22	18	0	17	2	61	32	1	1	1	1	1	0	1	0	0	0	0	0	0	1	0	0	11	0	1
G	0	0	0	0	0	0	0	0	0	1	0	13	13	0	84	84	84	1	7	17	17	5	5	9	8	0	7	1	5	25	0	2	2	2	2	0	2	0	2351	5	519	9	0	34	0	18	71	0	1
L	2	2	0	3	3	0	3	0	0	1	0	10	10	0	10	10	10	1	4	1	1	4	4	31	25	0	24	2	64	37	1	2	2	2	1	1	1	1	0	0	0	0	0	0	0	0	14	0	1
G	0	0	0	0	0	0	0	0	0	1	1	10	10	0	3	3	3	1	7	10	10	5	5	7	8	0	7	1	5	24	0	3	3	3	2	1	2	1	2232	7	327	19	0	33	0	21	128	0	1
E	1	1	177	1	1	0	1	0	0	1	0	14	14	0	13	13	13	1	10	0	0	4	4	21	15	0	14	2	34	28	1	1	1	1	1	0	1	0	27	11	0	0	0	1	0	1	46	0	1
G	1	1	2	0	0	0	0	0	0	1	0	6	6	0	0	0	0	1	4	1	1	3	3	3	2	0	2	1	4	3	0	2	2	2	2	0	2	0	1	0	0	0	0	0	0	0	11	0	1
G	0	0	0	0	0	0	0	0	0	1	0	7	7	0	0	0	0	1	82	3	3	8	8	0	0	0	0	0	0	0	0	1	1	1	1	0	1	0	0	0	0	0	0	0	0	0	0	0	1
E	0	0	0	0	0	0	0	0	0	1	1	15	15	0	95	95	95	1	16	26	26	4	4	19	23	0	21	2	42	29	0	2	2	2	2	0	2	0	142	20	5	39	0	17	8	91	61	0	1
E	1	1	2	1	1	0	1	0	0	1	0	10	10	0	0	0	0	1	4	1	1	5	5	8	5	0	5	1	19	3	0	2	2	2	2	0	2	0	60	0	75	0	0	4	0	0	23	0	1
L	4	4	8	1	1	0	1	1	1	1	0	24	24	0	22	22	22	1	3	0	0	5	5	4	2	0	2	1	4	3	0	7	7	7	4	1	4	5	25	13	11	1	0	14	1	0	123	0	1
G	0	0	0	0	0	0	0	0	0	1	0	10	10	0	3	3	3	1	3	11	11	3	3	7	4	0	4	1	13	3	0	2	2	2	2	0	2	0	16	4	3	0	0	1	0	0	16	0	1
G	0	0	0	0	0	0	0	0	0	1	0	6	6	0	0	0	0	1	82	3	3	8	8	9	8	0	8	2	6	15	0	0	0	0	0	0	0	0	0	0	0	0	0	0	0	0	0	0	0
L	0	0	0	0	0	0	0	0	0	1	0	10	10	0	0	0	0	1	13	4	4	5	5	7	4	0	4	1	10	3	0	2	2	2	2	0	2	0	49	0	12	0	0	3	0	0	20	0	1
E	0	0	0	0	0	0	0	0	0	1	0	21	21	0	212	212	212	1	4	10	10	5	5	3	4	0	4	1	2	17	0	3	3	3	2	1	2	2	40	1574	17	2747	0	25	1	2868	90	0	1
G	0	0	0	0	0	0	0	0	0	1	0	13	13	0	3	3	3	1	8	42	42	5	5	8	5	0	5	1	19	3	0	2	2	2	2	0	2	0	54	6	32	10	0	12	2	3	62	0	1
E	0	0	0	0	0	0	0	1	1	0	0	15	15	0	7	7	7	1	7	1	1	3	3	8	9	0	9	1	9	26	0	5	5	5	2	2	2	4	96	29	25	1	1	13	3	2	140	0	1
G	0	0	0	0	0	0	0	0	0	1	0	5	5	0	0	0	0	1	17	47	47	7	7	7	8	0	8	2	7	17	0	0	0	0	0	0	0	0	0	0	0	0	0	0	0	0	0	0	0
G	0	0	0	0	0	0	0	0	0	1	0	7	7	0	0	0	0	1	3	21	21	5	5	24	23	0	22	2	53	34	1	0	0	0	0	0	0	0	0	0	0	0	0	0	0	0	0	0	0
E	1	1	0	1	1	0	1	1	1	1	0	18	18	0	8	8	8	1	7	1	1	3	3	9	9	0	9	1	9	25	0	5	5	5	2	2	2	4	96	29	25	1	1	13	3	2	143	0	1
G	0	0	0	0	0	0	0	0	0	1	0	4	4	0	0	0	0	1	8	3	3	6	6	8	8	0	8	2	6	14	0	0	0	0	0	0	0	0	0	0	0	0	0	0	0	0	0	0	0
L	4	4	8	1	1	0	1	1	1	0	0	24	24	0	22	22	22	1	3	0	0	5	5	3	2	0	2	1	4	3	0	7	7	7	4	1	4	5	25	13	11	1	0	14	1	0	123	0	1
E	0	0	0	0	0	0	0	0	0	1	1	15	15	0	114	114	114	1	3	3	3	4	4	17	15	0	14	2	30	27	1	2	2	2	2	0	2	0	90	23	1	46	0	24	4	3	81	0	1
E	0	0	0	0	0	0	0	0	0	1	0	7	7	0	1	1	1	1	10	1	1	5	5	18	16	0	15	2	31	28	0	2	2	2	2	0	2	0	11	0	0	0	0	1	0	0	19	0	1
E	1	1	0	1	1	0	1	0	0	1	0	6	6	0	2	2	2	1	4	1	1	5	5	21	20	0	19	2	39	32	0	2	2	2	2	0	2	0	67	0	0	0	0	3	0	0	20	0	1
G	0	0	0	0	0	0	0	0	0	1	0	8	8	0	3	3	3	1	9	11	11	5	5	8	8	0	7	1	5	26	0	2	2	2	2	0	2	0	9	0	26	0	0	13	0	0	37	0	1
G	0	0	0	0	0	0	0	0	0	1	0	3	3	0	3	3	3	1	3	11	11	3	3	3	4	0	3	1	1	15	0	2	2	2	2	0	2	0	19	5	3	0	0	1	0	0	15	0	1
L	4	4	0	6	6	0	6	0	0	1	0	34	34	0	143	143	143	1	4	1	1	4	4	6	6	0	5	1	6	24	0	6	6	6	2	1	2	5	265	2118	187	1	0	36	7	6	216	0	1
E	0	0	0	0	0	0	0	0	0	1	0	6	6	0	1	1	1	1	3	11	11	7	7	21	19	0	18	2	67	34	0	1	1	1	1	0	1	0	0	0	0	0	0	1	0	0	11	0	1
L	4	4	0	5	5	0	5	0	0	1	0	33	33	0	143	143	143	1	4	1	1	4	4	6	6	0	5	1	6	23	0	6	6	6	2	1	2	5	265	2230	187	1	0	36	7	6	216	0	1
G	0	0	0	0	0	0	0	0	0	1	0	3	3	0	0	0	0	1	3	1	1	3	3	25	20	0	19	2	46	29	0	2	2	2	2	0	2	0	1	0	0	0	0	0	0	0	7	0	1
L	2	2	0	3	3	0	3	0	0	1	0	11	11	0	10	10	10	1	4	1	1	4	4	20	19	0	18	2	64	29	0	2	2	2	1	1	1	1	0	0	0	0	0	0	0	0	14	0	1
L	0	0	0	0	0	0	0	0	0	1	0	12	12	0	11	11	11	1	3	0	0	5	5	25	21	0	20	2	80	32	1	1	1	1	1	0	1	1	88	0	0	1	0	8	0	0	30	0	1
E	0	0	0	0	0	0	0	0	0	1	1	14	14	0	24	24	24	1	7	5	5	4	4	4	25	0	25	1	2	35	1	4	4	4	2	1	2	2	215	0	44	0	0	34	4	0	167	0	1
E	0	0	0	0	0	0	0	0	0	1	0	6	6	0	1	1	1	1	10	1	1	5	5	16	15	0	14	2	30	29	0	2	2	2	2	0	2	0	11	0	0	0	0	1	0	0	19	0	1
E	0	0	0	0	0	0	0	0	0	1	0	4	4	0	0	0	0	1	10	1	1	5	5	3	4	0	4	1	2	16	0	2	2	2	2	0	2	0	3	0	2	0	0	2	0	0	13	0	1
E	0	0	0	0	0	0	0	0	0	1	1	25	25	0	212	212	212	1	16	26	26	4	4	7	4	0	4	1	13	3	0	2	2	2	2	0	2	0	42	172	20	344	0	17	0	4312	68	0	1
L	0	0	0	0	0	0	0	0	0	1	0	3	3	0	0	0	0	1	13	4	4	5	5	3	4	0	4	1	2	14	0	2	2	2	2	0	2	0	0	0	0	0	0	1	0	0	11	0	1
G	0	0	0	0	0	0	0	0	0	1	0	7	7	0	0	0	0	1	7	17	17	5	5	14	11	0	11	2	18	21	1	0	0	0	0	0	0	0	0	0	0	0	0	0	0	0	0	0	0
G	0	0	0	0	0	0	0	0	0	1	0	7	7	0	0	0	0	1	9	11	11	5	5	23	22	0	21	2	77	33	0	0	0	0	0	0	0	0	0	0	0	0	0	0	0	0	0	0	0
L	0	0	0	0	0	0	0	0	0	1	0	4	4	0	0	0	0	1	13	4	4	5	5	6	7	0	7	1	5	19	0	2	2	2	2	0	2	0	0	0	0	0	0	1	0	0	11	0	1
G	0	0	0	0	0	0	0	0	0	1	1	10	10	0	3	3	3	1	7	10	10	5	5	8	8	0	7	1	7	25	0	3	3	3	2	1	2	1	2231	3	328	19	0	33	0	20	124	0	1
G	0	0	0	0	0	0	0	0	0	1	0	9	9	0	0	0	0	1	17	47	47	7	7	12	13	0	12	2	17	21	2	0	0	0	0	0	0	0	0	0	0	0	0	0	0	0	0	0	0
G	0	0	0	0	0	0	0	0	0	1	0	10	10	0	1	1	1	1	6	31	31	3	3	4	2	0	2	1	4	3	0	2	2	2	2	0	2	0	6	0	8	0	0	3	0	0	30	0	1
E	3	3	10	0	0	0	0	0	0	1	0	29	29	0	144	144	144	1	4	10	10	5	5	6	4	0	4	1	10	3	0	5	5	5	2	1	2	3	52	1179	27	2477	0	19	1	2404	128	0	1
G	0	0	0	0	0	0	0	0	0	0	0	7	7	0	4	4	4	1	11	22	22	8	8	3	2	0	2	1	4	3	0	2	2	2	2	0	2	0	1	0	5	0	0	2	0	0	23	0	1
E	0	0	0	0	0	0	0	0	0	1	0	20	20	0	132	132	132	1	4	10	10	5	5	20	18	0	17	2	32	28	0	3	3	3	2	1	2	0	43	1054	3	3035	0	14	1	3126	72	0	1
E	0	0	0	0	0	0	0	0	0	1	0	21	21	0	155	155	155	1	1	0	0	3	3	5	5	0	5	1	11	2	0	2	2	2	2	0	2	0	49	216	3	212	0	7	0	2178	51	0	1
L	4	4	0	5	5	0	5	0	0	1	0	33	33	0	143	143	143	1	4	1	1	4	4	6	6	0	5	1	7	23	0	6	6	6	2	1	2	5	265	2129	187	1	0	36	7	6	216	0	1
L	4	4	10	5	5	0	5	0	0	1	0	32	32	0	141	141	141	1	4	1	1	4	4	7	4	0	4	1	14	3	0	7	7	7	2	1	2	7	121	1137	61	1	0	14	3	5	200	0	1
L	0	0	0	0	0	0	0	0	0	1	0	10	10	0	0	0	0	1	13	4	4	5	5	6	4	0	4	1	11	3	0	2	2	2	2	0	2	0	49	0	12	0	0	3	0	0	20	0	1
G	0	0	0	0	0	0	0	0	0	1	0	7	7	0	0	0	0	1	12	3	3	7	7	1	0	0	0	0	0	0	0	1	1	1	1	0	1	0	0	0	0	0	0	0	0	0	0	0	1
E	0	0	0	0	0	0	0	0	0	1	0	15	15	0	60	60	60	1	1	0	0	3	3	26	22	0	21	2	40	31	0	2	2	2	2	0	2	0	7	60	2	52	0	9	0	812	54	0	1
G	0	0	0	0	0	0	0	0	0	1	0	8	8	0	0	0	0	1	17	47	47	7	7	7	6	0	6	2	3	13	1	0	0	0	0	0	0	0	0	0	0	0	0	0	0	0	0	0	0
G	0	0	0	0	0	0	0	0	0	1	0	7	7	0	2	2	2	1	6	31	31	3	3	8	8	0	7	1	6	26	0	2	2	2	2	0	2	0	11	0	27	0	0	6	0	0	33	0	1
G	0	0	0	0	0	0	0	0	0	1	0	7	7	0	0	0	0	1	7	17	17	5	5	9	8	0	8	2	13	14	0	0	0	0	0	0	0	0	0	0	0	0	0	0	0	0	0	0	0
E	3	3	392	0	0	0	0	0	0	1	1	36	36	0	59	59	59	1	8	8	8	5	5	1107	17	0	16	2	33	2203	0	8	8	8	3	1	3	2	3806	260	23	26	1	81	20	57	344	0	1
L	4	4	0	6	6	0	6	0	0	1	0	32	32	0	143	143	143	1	4	1	1	4	4	5	5	0	4	1	6	24	0	6	6	6	2	1	2	5	265	1342	187	1	0	36	7	6	216	0	1
E	0	0	0	0	0	0	0	0	0	0	0	19	19	0	5	5	5	1	6	1	1	6	6	26	22	0	21	2	52	35	0	4	4	4	2	2	2	0	43	438	4	1546	0	8	2	1575	91	1	1
E	0	0	0	0	0	0	0	0	0	1	0	24	24	0	218	218	218	1	4	10	10	5	5	3	4	0	3	1	1	18	0	5	5	5	2	1	2	3	45	981	17	797	0	27	1	858	133	0	1
L	0	0	0	0	0	0	0	0	0	1	0	5	5	0	53	53	53	1	14	9	9	5	5	3	4	0	4	1	2	14	0	2	2	2	2	0	2	0	0	0	0	0	0	3	0	1	18	0	1
E	1	1	0	1	1	0	1	0	0	1	0	5	5	0	2	2	2	1	4	1	1	5	5	3	4	0	4	1	1	14	1	2	2	2	2	0	2	0	54	0	79	0	0	5	0	0	15	0	1
E	0	0	0	0	0	0	0	0	0	1	0	8	8	0	0	0	0	1	7	1	1	3	3	20	16	0	15	2	51	27	0	1	1	1	1	0	1	0	48	0	0	0	0	8	0	0	16	0	1
G	0	0	0	0	0	0	0	0	0	1	0	7	7	0	1	1	1	1	11	17	17	6	6	20	20	0	19	2	36	28	0	2	2	2	2	0	2	0	5	0	0	0	0	3	0	0	23	0	1
E	0	0	0	0	0	0	0	0	0	1	0	7	7	0	0	0	0	1	7	1	1	3	3	19	15	0	14	2	32	28	1	1	1	1	1	0	1	0	48	0	0	0	0	8	0	0	15	0	1
G	0	0	0	0	0	0	0	0	0	1	0	6	6	0	0	0	0	1	82	3	3	8	8	8	7	0	7	2	6	14	0	0	0	0	0	0	0	0	0	0	0	0	0	0	0	0	0	0	0
G	0	0	0	0	0	0	0	0	0	1	0	8	8	0	0	0	0	1	9	11	11	5	5	30	25	0	24	2	50	36	1	0	0	0	0	0	0	0	0	0	0	0	0	0	0	0	0	0	0
G	0	0	0	0	0	0	0	0	0	1	0	10	10	0	3	3	3	1	3	11	11	3	3	6	4	0	4	1	13	3	0	2	2	2	2	0	2	0	16	4	3	0	0	1	0	0	16	0	1
G	0	0	0	0	0	0	0	0	0	1	0	7	7	0	1	1	1	1	7	17	17	5	5	3	2	0	2	1	4	3	0	2	2	2	2	0	2	0	67	4	43	2	0	16	2	2	46	0	1
E	0	0	0	0	0	0	0	1	1	1	1	29	29	0	225	225	225	1	1	0	0	5	5	8	9	0	8	1	7	26	0	3	3	3	2	1	2	1	1360	273	188	237	1	108	9	4418	195	0	1
G	0	0	0	0	0	0	0	0	0	1	0	4	4	0	0	0	0	1	82	3	3	8	8	3	5	0	4	1	1	20	0	1	1	1	1	0	1	0	0	0	0	0	0	0	0	0	0	0	1
E	0	0	0	0	0	0	0	0	0	1	0	35	35	0	207	207	207	1	10	0	0	4	4	5	5	0	4	1	1	22	0	14	14	14	2	12	2	24	828	317	344	212	0	34	10	4351	320	0	1
G	0	0	0	0	0	0	0	0	0	1	1	30	30	0	317	317	317	1	3	21	21	5	5	11	10	0	9	1	12	33	1	14	14	14	5	9	5	12	3068	29	237	32	0	121	5	48	767	0	1
L	0	0	0	0	0	0	0	0	0	1	0	7	7	0	53	53	53	1	14	9	9	5	5	9	8	0	7	2	17	11	0	2	2	2	2	0	2	0	0	0	0	0	0	2	0	1	16	0	1
E	0	0	0	0	0	0	0	0	0	1	0	4	4	0	0	0	0	1	10	1	1	5	5	3	4	0	4	1	2	15	0	1	1	1	1	0	1	0	0	0	0	0	0	0	0	0	0	0	1
E	0	0	0	0	0	0	0	0	0	1	1	17	17	0	215	215	215	1	16	26	26	4	4	3	4	0	4	1	2	16	0	2	2	2	2	0	2	0	39	119	19	237	0	28	6	2119	73	0	1
L	0	0	0	0	0	0	0	0	0	1	0	6	6	0	53	53	53	1	14	9	9	5	5	12	12	0	11	2	25	20	0	2	2	2	2	0	2	0	0	0	0	0	0	2	0	1	15	0	1
E	2	2	0	3	3	0	3	0	0	1	0	18	18	0	49	49	49	1	6	2	2	4	4	12	8	0	8	1	10	18	6	3	3	3	2	1	2	2	5	0	0	0	0	13	0	0	54	0	1
E	0	0	0	0	0	0	0	0	0	1	1	24	24	0	211	211	211	1	16	26	26	4	4	6	4	0	4	1	16	3	0	2	2	2	2	0	2	0	42	119	20	238	0	17	0	3613	68	0	1
G	0	0	0	0	0	0	0	0	0	1	0	3	3	0	0	0	0	1	10	5	5	3	3	7	5	0	4	1	4	24	2	1	1	1	1	0	1	0	0	0	0	0	0	0	0	0	0	0	1
E	0	0	0	0	0	0	0	0	0	1	0	19	19	0	6	6	6	1	6	1	1	6	6	3	4	0	3	1	1	15	0	9	9	9	3	6	3	6	190	40	43	0	0	46	3	0	294	0	1
L	2	2	0	3	3	0	3	0	0	1	0	10	10	0	10	10	10	1	4	1	1	4	4	28	25	0	24	2	53	36	1	2	2	2	1	1	1	1	0	0	0	0	0	0	0	0	14	0	1
E	0	0	0	0	0	0	0	4	4	1	1	40	40	0	267	267	267	1	4	3	3	4	4	11	6	0	5	1	9	24	0	22	22	22	3	13	3	15	3118	1160	766	1690	0	63	13	640	669	0	1
G	0	0	0	0	0	0	0	0	0	1	0	10	10	0	4	4	4	1	7	34	34	7	7	25	25	0	24	2	54	37	0	2	2	2	2	0	2	0	2856	1	9	10	0	28	0	15	61	0	1
E	1	1	0	1	1	0	1	1	1	1	0	18	18	0	8	8	8	1	7	1	1	3	3	5	6	0	6	1	4	21	0	5	5	5	2	2	2	4	94	29	25	1	1	13	2	2	142	0	1
G	1	1	2	0	0	0	0	0	0	1	0	10	10	0	0	0	0	1	3	1	1	3	3	7	4	0	4	1	11	3	1	2	2	2	2	0	2	0	1	0	0	0	0	0	0	0	10	0	1
E	0	0	0	0	0	0	0	0	0	1	0	21	21	0	125	125	125	1	10	0	0	4	4	2	4	0	4	1	1	20	0	2	2	2	2	0	2	0	26	183	11	133	0	17	0	2348	66	0	1
G	0	0	0	0	0	0	0	0	0	1	0	6	6	0	0	0	0	1	12	3	3	7	7	6	6	0	6	2	5	13	2	0	0	0	0	0	0	0	0	0	0	0	0	0	0	0	0	0	0
E	1	1	0	1	1	0	1	0	0	1	0	5	5	0	2	2	2	1	4	1	1	5	5	3	4	0	3	1	1	15	0	2	2	2	2	0	2	0	54	0	79	0	0	5	0	0	15	0	1
G	2	2	54	2	2	0	2	0	0	1	0	25	25	0	97	97	97	1	7	17	17	5	5	4	3	0	3	1	5	3	0	6	6	6	3	2	3	4	446	39	357	857	0	63	39	21	372	0	1
L	0	0	0	0	0	0	0	0	0	1	0	7	7	0	53	53	53	1	14	9	9	5	5	13	12	0	11	2	24	20	0	2	2	2	2	0	2	0	0	0	0	0	0	2	0	1	15	0	1
E	0	0	0	0	0	0	0	0	0	1	0	4	4	0	0	0	0	1	10	1	1	5	5	3	4	0	3	1	1	19	0	2	2	2	2	0	2	0	3	0	2	0	0	2	0	0	13	0	1
G	0	0	0	0	0	0	0	0	0	1	0	5	5	0	0	0	0	1	8	3	3	6	6	9	8	0	8	2	8	17	1	0	0	0	0	0	0	0	0	0	0	0	0	0	0	0	0	0	0
G	0	0	0	0	0	0	0	0	0	1	0	5	5	0	0	0	0	1	10	5	5	3	3	22	20	0	19	2	71	32	0	0	0	0	0	0	0	0	0	0	0	0	0	0	0	0	0	0	0
G	0	0	0	0	0	0	0	0	0	1	0	7	7	0	0	0	0	1	7	17	17	5	5	10	10	0	10	2	8	18	1	0	0	0	0	0	0	0	0	0	0	0	0	0	0	0	0	0	0
E	0	0	0	0	0	0	0	0	0	1	1	16	16	0	102	102	102	1	16	26	26	4	4	21	21	0	19	2	36	32	0	2	2	2	2	0	2	0	143	33	5	65	0	17	8	341	61	0	1
G	0	0	0	0	0	0	0	0	0	1	0	4	4	0	0	0	0	1	17	47	47	7	7	4	5	0	4	1	2	23	0	1	1	1	1	0	1	0	0	0	0	0	0	0	0	0	0	0	1
L	0	0	0	0	0	0	0	1	1	1	0	23	23	0	91	91	91	1	3	0	0	5	5	7	8	0	7	1	7	26	1	8	8	8	5	1	5	5	36	9	8	1	0	15	1	0	148	0	1
G	0	0	0	0	0	0	0	0	0	1	0	4	4	0	3	3	3	1	3	11	11	3	3	3	4	0	4	1	1	14	1	2	2	2	2	0	2	0	19	5	3	0	0	1	0	0	15	0	1
L	2	2	0	3	3	0	3	0	0	1	0	10	10	0	10	10	10	1	4	1	1	4	4	20	18	0	17	2	69	29	1	2	2	2	1	1	1	1	0	0	0	0	0	0	0	0	14	0	1
E	0	0	0	0	0	0	0	0	0	1	0	7	7	0	0	0	0	1	4	3	3	4	4	27	24	0	23	2	60	38	1	0	0	0	0	0	0	0	0	0	0	0	0	0	0	0	0	0	0
E	0	0	0	0	0	0	0	0	0	1	0	23	23	0	213	213	213	1	4	10	10	5	5	3	4	0	4	1	2	14	0	5	5	5	2	1	2	3	45	2204	17	4959	0	27	1	5122	133	0	1
E	1	1	0	0	0	0	0	0	0	1	1	34	34	0	56	56	56	1	8	8	8	5	5	1091	4	0	3	1	1	2193	0	7	7	7	3	1	3	6	3058	241	729	27	2	103	77	55	350	0	1
G	0	0	0	0	0	0	0	0	0	1	0	5	5	0	0	0	0	1	8	3	3	6	6	0	0	0	0	0	0	0	0	0	0	0	0	0	0	0	0	0	0	0	0	0	0	0	0	0	0
G	0	0	0	0	0	0	0	0	0	1	0	3	3	0	0	0	0	1	26	6	6	7	7	3	4	0	3	1	1	18	0	1	1	1	1	0	1	0	0	0	0	0	0	0	0	0	0	0	1
E	0	0	0	0	0	0	0	0	0	1	0	17	17	0	155	155	155	1	1	0	0	3	3	5	6	0	5	1	3	17	0	2	2	2	2	0	2	0	28	109	2	101	0	10	0	1720	62	0	1
E	0	0	0	0	0	0	0	0	0	1	0	23	23	0	256	256	256	1	4	10	10	5	5	3	4	0	3	1	1	15	0	5	5	5	2	1	2	3	45	1491	17	1919	0	27	1	2001	133	0	1
G	0	0	0	0	0	0	0	0	0	1	0	4	4	0	0	0	0	1	4	1	1	3	3	28	26	0	25	2	58	37	1	1	1	1	1	0	1	0	0	0	0	0	0	0	0	0	6	0	1
E	1	1	0	0	0	0	0	0	0	1	0	6	6	0	2	2	2	1	7	5	5	4	4	15	14	0	13	2	28	26	0	2	2	2	2	0	2	0	0	0	0	0	0	0	0	0	8	0	1
G	0	0	0	0	0	0	0	0	0	1	0	7	7	0	4	4	4	1	8	42	42	5	5	20	20	0	19	2	39	28	0	2	2	2	2	0	2	0	2841	2	0	10	0	16	0	15	56	0	1
E	0	0	0	0	0	0	0	0	0	1	0	17	17	0	194	194	194	1	1	0	0	3	3	5	6	0	6	1	4	16	0	2	2	2	2	0	2	0	28	138	2	130	0	10	0	2119	62	0	1
E	0	0	0	0	0	0	0	0	0	1	0	23	23	0	212	212	212	1	4	10	10	5	5	3	4	0	4	1	2	14	0	5	5	5	2	1	2	3	45	1610	17	4264	0	27	1	4420	133	0	1
E	1	1	0	1	1	0	1	0	0	1	0	5	5	0	2	2	2	1	4	1	1	5	5	18	17	0	16	2	31	27	0	2	2	2	2	0	2	0	67	0	0	0	0	3	0	0	20	0	1
L	0	0	0	0	0	0	0	0	0	1	0	10	10	0	11	11	11	1	3	0	0	5	5	21	17	0	16	2	71	31	0	1	1	1	1	0	1	1	88	0	0	1	0	8	0	0	30	0	1
E	0	0	0	0	0	0	0	0	0	1	0	11	11	0	0	0	0	1	10	1	1	5	5	5	3	0	3	1	8	3	0	2	2	2	2	0	2	0	1	0	1	0	0	1	0	0	12	0	0
G	0	0	0	0	0	0	0	0	0	1	0	14	14	0	84	84	84	1	7	17	17	5	5	9	8	0	7	1	5	26	0	2	2	2	2	0	2	0	2351	5	519	9	0	34	0	18	71	0	1
G	0	0	0	0	0	0	0	0	0	1	0	2	2	0	0	0	0	1	3	1	1	3	3	25	21	0	20	2	64	35	0	2	2	2	2	0	2	0	1	0	0	0	0	0	0	0	7	0	1
G	0	0	0	0	0	0	0	0	0	1	0	9	9	0	4	4	4	1	8	42	42	5	5	28	21	0	20	2	61	35	0	2	2	2	2	0	2	0	2948	2	0	10	0	16	0	15	57	0	1
G	0	0	0	0	0	0	0	0	0	1	1	19	19	0	205	205	205	1	3	21	21	5	5	6	5	0	4	1	3	23	3	8	8	8	4	4	4	6	785	16	110	14	0	79	1	11	314	0	1
E	0	0	0	0	0	0	0	0	0	1	0	23	23	0	255	255	255	1	4	10	10	5	5	3	4	0	4	1	2	14	0	5	5	5	2	1	2	3	45	1998	17	4226	0	27	1	4375	133	0	1
G	0	0	0	0	0	0	0	0	0	1	0	9	9	0	0	0	0	1	3	21	21	5	5	6	8	0	7	1	7	28	1	2	2	2	2	0	2	1	4	0	4	5	0	12	0	0	28	0	1
E	0	0	0	0	0	0	0	0	0	1	0	7	7	0	0	0	0	1	4	9	9	9	9	27	25	0	24	2	51	34	1	0	0	0	0	0	0	0	0	0	0	0	0	0	0	0	0	0	0
E	0	0	0	0	0	0	0	0	0	1	0	8	8	0	3	3	3	1	10	1	1	5	5	20	17	0	16	2	34	28	0	2	2	2	2	0	2	0	11	0	0	0	0	1	0	0	20	0	1
G	0	0	0	0	0	0	0	0	0	1	0	5	5	0	0	0	0	1	8	3	3	6	6	2	1	0	1	1	0	1	0	1	1	1	1	0	1	0	0	0	0	0	0	0	0	0	0	0	1
G	0	0	0	0	0	0	0	0	0	1	0	5	5	0	0	0	0	1	7	17	17	5	5	7	7	0	7	2	6	13	0	0	0	0	0	0	0	0	0	0	0	0	0	0	0	0	0	0	0
E	0	0	0	0	0	0	0	0	0	1	1	17	17	0	107	107	107	1	16	26	26	4	4	27	24	0	22	2	52	33	1	2	2	2	2	0	2	0	142	30	5	59	0	17	8	309	61	0	1
E	1	1	2	1	1	0	1	0	0	1	0	10	10	0	0	0	0	1	4	1	1	5	5	8	5	0	5	1	19	3	0	2	2	2	2	0	2	0	60	0	75	0	0	4	0	0	23	0	1
G	0	0	0	0	0	0	0	0	0	1	0	10	10	0	5	5	5	1	7	34	34	7	7	3	4	0	4	1	2	14	0	2	2	2	2	0	2	0	2288	1	475	10	0	36	0	14	68	0	1
G	0	0	0	0	0	0	0	0	0	0	0	5	5	0	4	4	4	1	11	22	22	8	8	9	8	0	7	1	6	25	0	2	2	2	2	0	2	0	2	0	4	0	0	1	0	0	21	0	1
G	0	0	0	0	0	0	0	0	0	1	0	13	13	0	82	82	82	1	7	17	17	5	5	11	8	0	7	1	7	26	0	2	2	2	2	0	2	0	2348	1	516	9	0	34	0	17	69	0	1
G	0	0	0	0	0	0	0	0	0	1	0	7	7	0	4	4	4	1	6	31	31	3	3	25	20	0	19	2	68	32	0	1	1	1	1	0	1	0	35	0	10	0	0	4	0	1	37	0	1
G	0	0	0	0	0	0	0	0	0	1	0	8	8	0	0	0	0	1	17	47	47	7	7	16	12	0	11	2	13	22	1	0	0	0	0	0	0	0	0	0	0	0	0	0	0	0	0	0	0
G	0	0	0	0	0	0	0	0	0	1	1	9	9	0	3	3	3	1	7	10	10	5	5	8	8	0	7	1	7	28	0	3	3	3	2	1	2	1	2231	3	327	19	0	33	0	20	124	0	1
G	0	0	0	0	0	0	0	0	0	1	0	1	1	0	0	0	0	1	3	1	1	3	3	3	4	0	3	1	1	15	0	2	2	2	2	0	2	0	1	0	0	0	0	0	0	0	7	0	1
E	0	0	0	0	0	0	0	0	0	1	1	12	12	0	24	24	24	1	7	5	5	4	4	4	24	0	23	1	1	35	1	4	4	4	2	1	2	2	214	0	43	0	0	34	4	0	167	0	1
E	3	3	0	1	1	0	1	1	1	1	0	52	52	0	363	363	363	1	4	9	9	9	9	13	36	0	27	1	13	58	0	34	34	34	3	1	3	10	3361	1063	986	1011	0	92	20	2970	1671	0	1
E	4	4	3	5	5	0	5	0	0	1	1	24	24	0	45	45	45	1	6	2	2	4	4	14	8	0	8	1	22	4	5	3	3	3	2	1	2	2	50	0	40	0	0	10	0	0	66	0	1
G	0	0	0	0	0	0	0	0	0	1	0	9	9	0	5	5	5	1	7	34	34	7	7	3	4	0	4	1	2	14	0	2	2	2	2	0	2	0	2288	1	475	10	0	36	0	14	68	0	1
L	0	0	0	0	0	0	0	0	0	1	0	5	5	0	53	53	53	1	14	9	9	5	5	3	4	0	4	1	2	14	0	2	2	2	2	0	2	0	0	0	0	0	0	3	0	1	18	0	1
E	0	0	0	0	0	0	0	0	0	1	0	17	17	0	157	157	157	1	1	0	0	3	3	5	6	0	5	1	3	17	0	2	2	2	2	0	2	0	28	85	2	78	0	10	0	1249	62	0	1
E	0	0	0	0	0	0	0	0	0	1	0	4	4	0	1	1	1	1	3	11	11	7	7	5	5	0	5	1	3	22	0	2	2	2	2	0	2	0	0	0	0	0	0	1	0	0	13	0	1
E	0	0	0	0	0	0	0	0	0	1	0	8	8	0	1	1	1	1	10	1	1	5	5	24	19	0	18	2	39	29	1	2	2	2	2	0	2	0	18	0	0	0	0	2	3	0	23	0	1
G	0	0	0	0	0	0	0	0	0	1	0	7	7	0	0	0	0	1	3	21	21	5	5	23	23	0	22	2	47	35	1	0	0	0	0	0	0	0	0	0	0	0	0	0	0	0	0	0	0
L	4	4	8	1	1	0	1	1	1	1	0	25	25	0	25	25	25	1	3	0	0	5	5	5	4	0	4	1	10	4	0	7	7	7	4	1	4	5	25	13	11	1	0	14	1	0	123	0	0
E	3	3	390	0	0	0	0	0	0	1	1	36	36	0	60	60	60	1	8	8	8	5	5	1106	18	0	17	2	37	2202	0	8	8	8	3	1	3	2	3809	260	23	26	1	81	20	57	342	0	1
G	0	0	0	0	0	0	0	0	0	1	0	6	6	0	2	2	2	1	6	31	31	3	3	5	6	0	5	1	3	24	0	2	2	2	2	0	2	0	11	0	27	0	0	6	0	0	33	0	1
G	0	0	0	0	0	0	0	0	0	1	0	1	1	0	0	0	0	1	3	1	1	3	3	3	4	0	4	1	2	14	0	2	2	2	2	0	2	0	1	0	0	0	0	0	0	0	7	0	1
L	0	0	0	0	0	0	0	0	0	1	0	6	6	0	53	53	53	1	14	9	9	5	5	1	0	0	0	0	0	0	0	2	2	2	2	0	2	0	0	0	0	0	0	2	0	1	18	0	1
E	0	0	0	0	0	0	0	0	0	1	0	7	7	0	1	1	1	1	10	1	1	5	5	18	16	0	15	2	30	30	0	2	2	2	2	0	2	0	10	0	0	0	0	1	0	0	19	0	1
G	0	0	0	0	0	0	0	0	0	1	0	6	6	0	1	1	1	1	11	17	17	6	6	3	4	0	3	1	1	15	0	2	2	2	2	0	2	0	4	0	0	0	0	3	0	0	24	0	1
E	0	0	0	0	0	0	0	0	0	1	1	21	21	0	225	225	225	1	3	3	3	4	4	5	4	0	4	1	1	14	3	2	2	2	2	0	2	0	59	89	63	178	0	32	7	4	86	0	1
E	0	0	0	0	0	0	0	0	0	1	0	21	21	0	128	128	128	1	4	10	10	5	5	19	18	0	17	2	32	26	0	3	3	3	2	1	2	0	43	1095	3	3306	0	14	1	3456	72	0	1
G	0	0	0	0	0	0	0	0	0	1	0	7	7	0	1	1	1	1	11	17	17	6	6	24	20	0	19	2	59	33	0	2	2	2	2	0	2	0	5	0	0	0	0	3	0	0	23	0	1
G	0	0	0	0	0	0	0	0	0	1	0	3	3	0	0	0	0	1	3	1	1	3	3	27	26	0	25	2	59	36	0	2	2	2	2	0	2	0	1	0	0	0	0	0	0	0	7	0	1
E	0	0	0	0	0	0	0	0	0	1	1	14	14	0	24	24	24	1	7	5	5	4	4	4	26	0	26	1	2	36	1	4	4	4	2	1	2	2	214	0	43	0	0	34	4	0	167	0	1
G	0	0	0	0	0	0	0	0	0	1	0	9	9	0	1	1	1	1	6	31	31	3	3	3	2	0	2	1	4	3	0	2	2	2	2	0	2	0	6	0	8	0	0	3	0	0	30	0	1
G	0	0	0	0	0	0	0	0	0	1	0	6	6	0	0	0	0	1	12	3	3	7	7	2	2	0	2	1	1	1	0	1	1	1	1	0	1	0	0	0	0	0	0	0	0	0	0	0	1
E	0	0	0	0	0	0	0	0	0	1	0	6	6	0	1	1	1	1	3	11	11	7	7	29	25	0	24	2	53	36	1	1	1	1	1	0	1	0	0	0	0	0	0	1	0	0	11	0	1
G	1	1	0	1	1	0	1	0	0	1	0	20	20	0	72	72	72	1	10	11	11	5	5	23	19	0	18	2	49	29	2	4	4	4	2	1	2	0	266	4	302	5	0	49	2	3	174	0	1
E	1	1	0	1	1	0	1	0	0	1	0	4	4	0	2	2	2	1	4	1	1	5	5	3	4	0	3	1	1	15	0	2	2	2	2	0	2	0	54	0	79	0	0	5	0	0	15	0	1
G	0	0	0	0	0	0	0	0	0	1	0	7	7	0	1	1	1	1	7	17	17	5	5	3	2	0	2	1	4	3	0	2	2	2	2	0	2	0	67	4	43	2	0	16	2	2	46	0	1
E	0	0	0	0	0	0	0	0	0	1	0	6	6	0	1	1	1	1	10	1	1	5	5	20	17	0	16	2	35	29	0	2	2	2	2	0	2	0	11	0	0	0	0	1	0	0	19	0	1
L	0	0	0	0	0	0	0	0	0	1	0	6	6	0	53	53	53	1	14	9	9	5	5	9	9	0	8	2	28	12	0	2	2	2	2	0	2	0	0	0	0	0	0	2	0	1	16	0	1
G	1	1	0	1	1	0	1	0	0	1	0	19	19	0	64	64	64	1	10	11	11	5	5	16	15	0	14	2	33	28	0	4	4	4	2	1	2	0	266	4	299	5	0	49	1	3	172	0	1
E	1	1	0	1	1	0	1	1	1	1	0	20	20	0	8	8	8	1	7	1	1	3	3	9	9	0	9	1	9	28	0	5	5	5	2	2	2	4	95	29	25	1	1	13	2	2	142	0	1
G	0	0	0	0	0	0	0	0	0	1	0	3	3	0	0	0	0	1	10	5	5	3	3	8	7	0	7	1	6	23	0	1	1	1	1	0	1	0	0	0	0	0	0	0	0	0	0	0	1
L	0	0	0	0	0	0	0	0	0	1	0	6	6	0	53	53	53	1	14	9	9	5	5	12	12	0	11	2	21	21	0	2	2	2	2	0	2	0	0	0	0	0	0	2	0	1	15	0	1
E	0	0	0	0	0	0	0	0	0	1	0	10	10	0	7	7	7	1	1	0	0	5	5	25	23	0	22	2	52	36	1	1	1	1	1	0	1	1	2947	4	0	0	0	26	4	12	58	0	1
L	0	0	0	0	0	0	0	0	0	1	0	6	6	0	53	53	53	1	14	9	9	5	5	1	0	0	0	0	0	0	0	2	2	2	2	0	2	0	0	0	0	0	0	2	0	1	18	0	1
G	0	0	0	0	0	0	0	0	0	1	0	9	9	0	4	4	4	1	8	42	42	5	5	29	21	0	20	2	58	33	2	2	2	2	2	0	2	0	2948	2	0	10	0	16	0	15	57	0	1
E	0	0	0	0	0	0	0	1	1	1	1	29	29	0	224	224	224	1	1	0	0	5	5	12	14	0	13	1	14	32	0	3	3	3	2	1	2	1	1362	273	188	237	1	108	10	4417	195	0	1
G	0	0	0	0	0	0	0	0	0	1	0	4	4	0	0	0	0	1	12	3	3	7	7	7	7	0	7	2	6	13	0	0	0	0	0	0	0	0	0	0	0	0	0	0	0	0	0	0	0
G	0	0	0	0	0	0	0	0	0	1	0	3	3	0	0	0	0	1	8	3	3	6	6	11	11	0	10	2	13	17	0	0	0	0	0	0	0	0	0	0	0	0	0	0	0	0	0	0	0
E	1	1	0	0	0	0	0	0	0	1	1	33	33	0	100	100	100	1	8	8	8	5	5	1105	17	0	16	2	30	2203	0	4	4	4	2	1	2	2	3773	244	23	26	1	69	19	59	222	0	1
E	0	0	0	0	0	0	0	0	0	1	0	20	20	0	130	130	130	1	4	10	10	5	5	21	17	0	16	2	46	26	1	2	2	2	2	0	2	0	32	1099	3	3303	0	14	1	3414	53	0	1
G	1	1	2	1	1	0	1	0	0	1	0	14	14	0	1	1	1	1	11	17	17	6	6	8	5	0	5	1	18	3	0	2	2	2	2	0	2	0	5	0	4	0	0	4	0	0	32	0	1
G	0	0	0	0	0	0	0	0	0	0	0	6	6	0	4	4	4	1	11	22	22	8	8	9	8	0	7	1	7	25	1	2	2	2	2	0	2	0	2	0	4	0	0	1	0	0	21	0	1
G	0	0	0	0	0	0	0	0	0	1	0	12	12	0	57	57	57	1	7	17	17	5	5	4	5	0	4	1	2	21	0	4	4	4	2	1	2	2	2509	28	571	834	0	42	2	26	184	0	1
E	0	0	0	0	0	0	0	0	0	1	0	17	17	0	156	156	156	1	1	0	0	3	3	5	6	0	5	1	3	20	0	2	2	2	2	0	2	0	28	143	2	135	0	10	0	2824	62	0	1
G	0	0	0	0	0	0	0	0	0	0	0	2	2	0	0	0	0	1	11	22	22	8	8	21	20	0	19	2	63	33	0	0	0	0	0	0	0	0	0	0	0	0	0	0	0	0	0	0	0
E	1	1	11	0	0	0	0	0	0	1	0	10	10	0	0	0	0	1	3	3	3	4	4	6	4	0	4	1	14	3	0	1	1	1	1	0	1	0	0	0	0	0	0	0	0	0	0	0	0
E	0	0	0	0	0	0	0	1	1	1	1	29	29	0	225	225	225	1	1	0	0	5	5	12	14	0	13	1	15	32	0	3	3	3	2	1	2	1	1362	273	188	237	1	108	10	4421	195	0	1
E	0	0	0	0	0	0	0	0	0	1	0	22	22	0	170	170	170	1	10	0	0	4	4	4	5	0	4	1	3	23	0	2	2	2	2	0	2	0	26	305	11	206	0	17	0	4337	66	0	1
G	0	0	0	0	0	0	0	0	0	1	0	10	10	0	3	3	3	1	9	11	11	5	5	3	2	0	2	1	4	3	0	2	2	2	2	0	2	0	7	0	9	0	0	11	0	0	41	0	1
E	0	0	0	0	0	0	0	0	0	1	1	15	15	0	81	81	81	1	3	3	3	4	4	24	19	0	18	2	45	30	2	2	2	2	2	0	2	0	55	20	1	40	0	24	0	3	71	0	1
E	0	0	0	0	0	0	0	0	0	1	0	6	6	0	0	0	0	1	4	3	3	4	4	27	22	0	21	2	77	35	0	0	0	0	0	0	0	0	0	0	0	0	0	0	0	0	0	0	0
G	0	0	0	0	0	0	0	0	0	1	1	9	9	0	3	3	3	1	7	10	10	5	5	7	8	0	7	1	7	25	0	3	3	3	2	1	2	1	2231	3	328	19	0	33	0	20	124	0	1
G	0	0	0	0	0	0	0	0	0	1	0	8	8	0	0	0	0	1	82	3	3	8	8	17	14	0	13	2	27	23	1	0	0	0	0	0	0	0	0	0	0	0	0	0	0	0	0	0	0
E	3	3	128	4	4	0	4	0	0	1	0	19	19	0	47	47	47	1	6	2	2	4	4	12	8	0	7	1	10	24	7	3	3	3	2	1	2	2	5	0	0	0	0	13	0	0	55	0	1
L	0	0	0	0	0	0	0	0	0	0	0	4	4	0	3	3	3	1	13	4	4	5	5	1	11	0	11	2	0	32	0	2	2	2	2	0	2	0	6	0	0	0	0	2	0	0	23	0	1
E	0	0	0	0	0	0	0	0	0	1	0	7	7	0	0	0	0	1	4	9	9	9	9	23	20	0	19	2	73	31	0	0	0	0	0	0	0	0	0	0	0	0	0	0	0	0	0	0	0
G	0	0	0	0	0	0	0	0	0	1	0	3	3	0	0	0	0	1	7	10	10	5	5	24	22	0	21	2	68	31	0	0	0	0	0	0	0	0	0	0	0	0	0	0	0	0	0	0	0
G	0	0	0	0	0	0	0	0	0	1	0	5	5	0	0	0	0	1	17	47	47	7	7	3	4	0	4	1	1	20	0	1	1	1	1	0	1	0	0	0	0	0	0	0	0	0	0	0	1
G	0	0	0	0	0	0	0	0	0	1	0	10	10	0	4	4	4	1	7	34	34	7	7	20	17	0	16	2	35	29	0	2	2	2	2	0	2	0	2856	1	9	10	0	28	0	15	61	0	1
E	0	0	0	0	0	0	0	0	0	1	0	6	6	0	1	1	1	1	3	11	11	7	7	9	8	0	7	1	7	26	1	2	2	2	2	0	2	0	0	0	0	0	0	1	0	0	13	0	1
E	0	0	0	0	0	0	0	0	0	1	0	6	6	0	1	1	1	1	3	11	11	7	7	24	19	0	18	2	47	30	1	1	1	1	1	0	1	0	0	0	0	0	0	1	0	0	11	0	1
G	0	0	0	0	0	0	0	0	0	1	0	7	7	0	0	0	0	1	9	11	11	5	5	27	26	0	25	2	53	38	1	0	0	0	0	0	0	0	0	0	0	0	0	0	0	0	0	0	0
E	0	0	0	0	0	0	0	0	0	1	0	33	33	0	160	160	160	1	10	0	0	4	4	5	5	0	4	1	3	22	0	10	10	10	2	8	2	24	827	316	344	211	0	34	9	4350	228	0	1
E	0	0	0	0	0	0	0	0	0	1	1	20	20	0	187	187	187	1	3	3	3	4	4	4	4	0	4	1	2	17	1	2	2	2	2	0	2	0	59	35	63	70	1	32	7	4	85	0	1
E	0	0	0	0	0	0	0	0	0	1	0	3	3	0	1	1	1	1	3	11	11	7	7	4	5	0	5	1	3	19	0	2	2	2	2	0	2	0	0	0	0	0	0	1	0	0	13	0	1
E	0	0	0	0	0	0	0	0	0	1	1	14	14	0	24	24	24	1	7	5	5	4	4	4	21	0	21	1	1	34	2	4	4	4	2	1	2	2	214	0	43	0	0	34	4	0	167	0	1
L	0	0	0	0	0	0	0	0	0	1	0	6	6	0	53	53	53	1	14	9	9	5	5	3	4	0	4	1	1	14	1	2	2	2	2	0	2	0	0	0	0	0	0	3	0	1	18	0	1
G	0	0	0	0	0	0	0	0	0	1	0	17	17	0	60	60	60	1	10	11	11	5	5	5	6	0	5	1	3	20	0	4	4	4	2	1	2	2	265	4	308	9	0	70	1	5	189	0	1
L	0	0	0	0	0	0	0	0	0	1	0	9	9	0	11	11	11	1	3	0	0	5	5	19	16	0	15	2	69	29	0	1	1	1	1	0	1	1	88	0	0	1	0	8	0	0	30	0	1
E	3	3	68	0	0	0	0	0	0	1	1	38	38	0	77	77	77	1	8	8	8	5	5	1114	21	0	20	2	66	2209	1	8	8	8	3	1	3	2	3814	231	22	38	1	83	20	67	347	0	1
G	0	0	0	0	0	0	0	0	0	1	1	9	9	0	3	3	3	1	7	10	10	5	5	7	8	0	7	1	5	27	0	3	3	3	2	1	2	1	2232	7	327	19	0	33	0	21	128	0	1
G	0	0	0	0	0	0	0	0	0	1	0	6	6	0	0	0	0	1	3	21	21	5	5	17	16	0	15	2	55	25	0	0	0	0	0	0	0	0	0	0	0	0	0	0	0	0	0	0	0
E	0	0	0	0	0	0	0	0	0	1	0	7	7	0	0	0	0	1	4	3	3	4	4	20	18	0	17	2	36	27	2	0	0	0	0	0	0	0	0	0	0	0	0	0	0	0	0	0	0
E	1	1	0	0	0	0	0	0	0	1	0	4	4	0	1	1	1	1	6	2	2	4	4	21	18	0	17	2	42	24	3	2	2	2	2	0	2	0	0	0	0	0	0	0	0	0	8	0	1
G	0	0	0	0	0	0	0	0	0	1	0	3	3	0	0	0	0	1	4	1	1	3	3	7	8	0	7	1	7	25	1	2	2	2	2	0	2	0	0	0	0	0	0	0	0	0	5	0	1
E	0	0	0	0	0	0	0	0	0	1	1	14	14	0	24	24	24	1	7	5	5	4	4	4	23	0	22	1	1	36	1	4	4	4	2	1	2	2	214	0	43	0	0	34	4	0	167	0	1
G	1	1	2	1	1	0	1	0	0	1	0	14	14	0	1	1	1	1	11	17	17	6	6	7	5	0	5	1	19	3	0	2	2	2	2	0	2	0	5	0	4	0	0	4	0	0	32	0	1
G	0	0	0	0	0	0	0	0	0	1	0	3	3	0	0	0	0	1	26	6	6	7	7	3	4	0	3	1	1	18	0	1	1	1	1	0	1	0	0	0	0	0	0	0	0	0	0	0	1
G	0	0	0	0	0	0	0	0	0	1	0	13	13	0	3	3	3	1	8	42	42	5	5	8	5	0	5	1	18	3	0	2	2	2	2	0	2	0	54	6	32	10	0	12	2	3	62	0	1
E	3	3	0	1	1	0	1	1	1	1	0	36	36	0	214	214	214	1	4	9	9	9	9	6	10	0	9	1	4	29	0	7	7	7	2	1	2	6	630	630	231	605	0	21	8	2606	267	0	1
G	0	0	0	0	0	0	0	0	0	1	0	7	7	0	3	3	3	1	8	42	42	5	5	3	4	0	3	1	1	15	0	2	2	2	2	0	2	0	2289	6	467	10	0	26	0	16	67	0	1
G	0	0	0	0	0	0	0	0	0	1	0	13	13	0	82	82	82	1	7	17	17	5	5	9	8	0	7	1	6	25	0	2	2	2	2	0	2	0	2348	1	517	9	0	34	0	17	69	0	1
E	3	3	10	0	0	0	0	0	0	1	0	29	29	0	112	112	112	1	4	10	10	5	5	6	4	0	4	1	10	3	0	5	5	5	2	1	2	3	52	1179	27	2148	0	19	1	2089	128	0	1
G	0	0	0	0	0	0	0	0	0	1	0	5	5	0	0	0	0	1	82	3	3	8	8	7	9	0	9	2	4	16	0	0	0	0	0	0	0	0	0	0	0	0	0	0	0	0	0	0	0
E	0	0	0	0	0	0	0	0	0	1	0	2	2	0	0	0	0	1	3	11	11	7	7	3	4	0	4	1	2	20	0	2	2	2	2	0	2	0	0	0	0	0	0	1	0	0	9	0	1
G	0	0	0	0	0	0	0	0	0	1	0	4	4	0	3	3	3	1	3	11	11	3	3	3	4	0	4	1	2	14	1	2	2	2	2	0	2	0	19	5	3	0	0	1	0	0	15	0	1
E	0	0	0	0	0	0	0	0	0	1	0	33	33	0	201	201	201	1	10	0	0	4	4	5	5	0	4	1	4	23	0	14	14	14	2	12	2	24	828	317	344	212	0	34	10	4352	327	0	1
E	0	0	0	0	0	0	0	0	0	1	0	5	5	0	0	0	0	1	7	1	1	3	3	18	16	0	15	2	51	28	0	1	1	1	1	0	1	0	48	0	0	0	0	8	0	0	16	0	1
G	0	0	0	0	0	0	0	0	0	1	0	9	9	0	7	7	7	1	6	31	31	3	3	21	17	0	16	2	36	27	1	1	1	1	1	0	1	0	30	0	8	0	0	3	0	1	35	0	1
E	4	4	3	5	5	0	5	0	0	1	1	24	24	0	45	45	45	1	6	2	2	4	4	16	8	0	8	1	24	3	7	3	3	3	2	1	2	2	50	0	40	0	0	10	0	0	66	0	1
E	1	1	2	1	1	0	1	0	0	1	0	10	10	0	0	0	0	1	4	1	1	5	5	9	5	0	5	1	19	3	0	2	2	2	2	0	2	0	60	0	75	0	0	4	0	0	23	0	1
L	0	0	0	0	0	0	0	0	0	1	0	10	10	0	5	5	5	1	3	0	0	5	5	24	23	0	22	2	51	35	3	1	1	1	1	0	1	1	66	0	0	1	0	7	0	0	28	0	1
G	0	0	0	0	0	0	0	0	0	0	0	5	5	0	0	0	0	1	11	22	22	8	8	32	27	0	26	2	53	39	1	0	0	0	0	0	0	0	0	0	0	0	0	0	0	0	0	0	0
G	0	0	0	0	0	0	0	0	0	0	0	8	8	0	2	2	2	1	6	31	31	3	3	7	8	0	7	1	7	27	1	2	2	2	2	0	2	0	11	0	27	0	0	6	0	0	33	0	1
E	0	0	0	0	0	0	0	0	0	1	0	6	6	0	0	0	0	1	7	1	1	3	3	16	15	0	14	2	31	28	1	1	1	1	1	0	1	0	48	0	0	0	0	8	0	0	15	0	1
L	0	0	0	0	0	0	0	0	0	1	0	6	6	0	53	53	53	1	14	9	9	5	5	1	0	0	0	0	0	0	0	2	2	2	2	0	2	0	0	0	0	0	0	2	0	1	18	0	1
E	3	3	0	1	1	0	1	1	1	1	0	37	37	0	221	221	221	1	4	9	9	9	9	11	13	0	12	1	8	32	0	7	7	7	2	1	2	6	644	566	232	541	0	21	9	2227	267	0	1
E	1	1	0	1	1	0	1	0	0	1	0	4	4	0	2	2	2	1	4	1	1	5	5	3	4	0	3	1	1	19	0	2	2	2	2	0	2	0	54	0	79	0	0	5	0	0	15	0	1
E	1	1	0	0	0	0	0	0	0	1	0	5	5	0	2	2	2	1	7	5	5	4	4	18	17	0	16	2	33	30	0	2	2	2	2	0	2	0	0	0	0	0	0	0	0	0	8	0	1
E	0	0	0	0	0	0	0	1	1	1	1	28	28	0	258	258	258	1	1	0	0	5	5	7	8	0	7	1	6	26	0	3	3	3	2	1	2	1	1193	235	175	236	1	94	8	4423	161	0	1
E	2	2	3	0	0	0	0	0	0	1	0	24	24	0	24	24	24	1	8	8	8	5	5	1094	4	0	4	1	10	1091	0	2	2	2	2	0	2	1	53	5	30	5	0	7	2	2	56	0	1
E	4	4	26	0	0	0	0	0	0	1	0	27	27	0	13	13	13	1	6	1	1	6	6	6	4	0	4	1	16	3	1	7	7	7	3	4	3	4	214	39	132	5	2	30	36	7	230	0	0
L	0	0	0	0	0	0	0	1	1	1	0	21	21	0	57	57	57	1	3	0	0	5	5	8	5	0	4	1	3	23	0	8	8	8	5	1	5	5	36	9	8	1	0	15	1	0	147	0	1
E	0	0	0	0	0	0	0	0	0	1	0	22	22	0	153	153	153	1	1	0	0	3	3	9	6	0	6	1	18	3	1	2	2	2	2	0	2	0	49	180	3	179	0	7	0	685	52	0	1
E	0	0	0	0	0	0	0	0	0	1	1	18	18	0	103	103	103	1	16	26	26	4	4	21	21	0	19	2	37	34	0	2	2	2	2	0	2	0	143	33	5	65	0	17	8	323	61	0	1
E	0	0	0	0	0	0	0	0	0	1	0	4	4	0	0	0	0	1	7	1	1	3	3	16	15	0	14	2	43	27	0	1	1	1	1	0	1	0	48	0	0	0	0	8	0	0	16	0	1
E	0	0	0	0	0	0	0	0	0	1	0	6	6	0	0	0	0	1	7	1	1	3	3	20	17	0	16	2	34	31	1	1	1	1	1	0	1	0	48	0	0	0	0	8	0	0	15	0	1
G	2	2	54	2	2	0	2	0	0	1	0	25	25	0	99	99	99	1	7	17	17	5	5	4	3	0	3	1	5	3	0	6	6	6	3	2	3	4	446	39	357	857	0	63	39	21	374	0	1
E	0	0	0	0	0	0	0	0	0	1	1	17	17	0	211	211	211	1	16	26	26	4	4	3	4	0	3	1	1	17	0	2	2	2	2	0	2	0	39	62	19	123	0	28	7	1180	73	0	1
E	0	0	0	0	0	0	0	0	0	1	0	20	20	0	155	155	155	1	4	10	10	5	5	25	23	0	21	2	56	35	0	2	2	2	2	0	2	0	32	769	3	2686	0	14	1	2794	53	0	1
E	0	0	0	0	0	0	0	0	0	1	0	6	6	0	0	0	0	1	10	0	0	4	4	3	2	0	2	1	4	3	0	2	2	2	2	0	2	0	0	0	0	0	0	0	0	0	1	0	1
E	8	8	19	0	0	0	0	1	1	1	0	39	39	0	202	202	202	1	4	9	9	9	9	6	7	0	7	1	6	4	0	7	7	7	2	1	2	6	25	307	12	299	0	6	1	2144	225	0	0
E	0	0	0	0	0	0	0	0	0	1	1	20	20	0	179	179	179	1	3	3	3	4	4	5	4	0	3	1	1	15	2	2	2	2	2	0	2	0	52	120	63	240	0	32	7	4	85	0	1
G	0	0	0	0	0	0	0	0	0	1	0	7	7	0	0	0	0	1	26	6	6	7	7	9	8	0	8	2	10	16	1	0	0	0	0	0	0	0	0	0	0	0	0	0	0	0	0	0	0
E	1	1	0	0	0	0	0	0	0	1	0	7	7	0	2	2	2	1	7	5	5	4	4	27	21	0	20	2	53	33	1	2	2	2	2	0	2	0	0	0	0	0	0	0	0	0	8	0	1
E	0	0	0	0	0	0	0	0	0	1	1	28	28	0	112	112	112	1	1	0	0	5	5	3	2	0	2	1	4	3	0	2	2	2	2	0	2	2	146	802	58	802	0	19	7	9303	73	0	1
E	0	0	0	0	0	0	0	0	0	0	0	6	6	0	0	0	0	1	6	1	1	6	6	18	17	0	16	2	30	27	0	3	3	3	3	0	3	0	11	5	0	0	0	0	0	0	38	0	1
G	0	0	0	0	0	0	0	0	0	1	0	6	6	0	0	0	0	1	17	47	47	7	7	9	8	0	8	2	8	15	0	0	0	0	0	0	0	0	0	0	0	0	0	0	0	0	0	0	0
G	0	0	0	0	0	0	0	0	0	1	0	7	7	0	2	2	2	1	6	31	31	3	3	5	6	0	5	1	3	23	0	2	2	2	2	0	2	0	11	0	27	0	0	6	0	0	33	0	1
G	0	0	0	0	0	0	0	0	0	1	0	2	2	0	0	0	0	1	8	3	3	6	6	2	5	0	4	1	1	21	0	1	1	1	1	0	1	0	0	0	0	0	0	0	0	0	0	0	1
E	3	3	128	4	4	0	4	0	0	1	0	20	20	0	51	51	51	1	6	2	2	4	4	12	8	0	8	1	10	21	7	3	3	3	2	1	2	2	5	0	0	0	0	13	0	0	54	0	1
G	0	0	0	0	0	0	0	0	0	1	0	8	8	0	4	4	4	1	8	42	42	5	5	15	14	0	13	2	31	24	0	2	2	2	2	0	2	0	2841	2	0	10	0	16	0	15	56	0	1
G	1	1	0	1	1	0	1	0	0	1	0	19	19	0	63	63	63	1	10	11	11	5	5	21	17	0	16	2	31	29	0	4	4	4	2	1	2	0	266	4	299	5	0	49	1	3	172	0	1
E	0	0	0	0	0	0	0	1	1	1	1	27	27	0	172	172	172	1	4	3	3	4	4	11	6	0	5	1	7	22	0	11	11	11	3	7	3	5	2979	1133	718	1440	0	36	9	402	283	0	1
G	0	0	0	0	0	0	0	0	0	1	0	7	7	0	0	0	0	1	17	47	47	7	7	8	8	0	8	2	8	14	0	0	0	0	0	0	0	0	0	0	0	0	0	0	0	0	0	0	0
E	0	0	0	0	0	0	0	1	1	1	1	28	28	0	224	224	224	1	1	0	0	5	5	7	8	0	7	1	6	25	0	3	3	3	2	1	2	1	1193	235	175	236	1	94	8	4420	161	0	1
G	0	0	0	0	0	0	0	0	0	1	0	10	10	0	3	3	3	1	9	11	11	5	5	3	2	0	2	1	4	3	0	2	2	2	2	0	2	0	7	0	9	0	0	11	0	0	41	0	1
L	0	0	0	0	0	0	0	0	0	1	0	5	5	0	53	53	53	1	14	9	9	5	5	2	4	0	3	1	1	14	0	2	2	2	2	0	2	0	0	0	0	0	0	3	0	1	18	0	1
E	8	8	19	0	0	0	0	1	1	1	0	39	39	0	205	205	205	1	4	9	9	9	9	5	7	0	7	1	5	3	0	7	7	7	2	1	2	6	25	381	12	372	0	6	1	2846	225	0	0
G	0	0	0	0	0	0	0	0	0	1	0	23	23	0	46	46	46	1	10	11	11	5	5	8	5	0	5	1	15	3	0	4	4	4	2	1	2	2	168	1	275	9	0	44	0	8	188	0	1
G	0	0	0	0	0	0	0	0	0	1	0	4	4	0	0	0	0	1	8	3	3	6	6	8	8	0	8	2	5	17	0	0	0	0	0	0	0	0	0	0	0	0	0	0	0	0	0	0	0
G	0	0	0	0	0	0	0	0	0	1	0	12	12	0	5	5	5	1	7	17	17	5	5	9	9	0	8	1	6	27	0	4	4	4	2	1	2	2	2316	21	493	828	0	36	1	19	141	0	1
G	0	0	0	0	0	0	0	0	0	1	0	3	3	0	0	0	0	1	4	1	1	3	3	27	21	0	20	2	79	33	0	1	1	1	1	0	1	0	0	0	0	0	0	0	0	0	6	0	1
G	0	0	0	0	0	0	0	0	0	1	0	3	3	0	0	0	0	1	3	1	1	3	3	23	20	0	19	2	38	30	0	2	2	2	2	0	2	0	1	0	0	0	0	0	0	0	7	0	1
E	0	0	0	0	0	0	0	0	0	1	0	23	23	0	213	213	213	1	4	10	10	5	5	3	4	0	3	1	1	18	0	5	5	5	2	1	2	3	45	898	17	445	0	27	1	492	133	0	1
G	0	0	0	0	0	0	0	0	0	1	0	6	6	0	0	0	0	1	17	47	47	7	7	11	12	0	11	2	10	22	0	0	0	0	0	0	0	0	0	0	0	0	0	0	0	0	0	0	0
E	1	1	0	0	0	0	0	0	0	1	0	3	3	0	1	1	1	1	6	2	2	4	4	21	18	0	17	2	38	30	0	2	2	2	2	0	2	0	0	0	0	0	0	0	0	0	8	0	1
E	0	0	0	0	0	0	0	0	0	1	1	17	17	0	215	215	215	1	16	26	26	4	4	3	4	0	3	1	1	20	0	2	2	2	2	0	2	0	39	62	19	123	0	28	7	1194	73	0	1
G	0	0	0	0	0	0	0	0	0	1	0	8	8	0	0	0	0	1	3	21	21	5	5	24	22	0	21	2	77	34	0	0	0	0	0	0	0	0	0	0	0	0	0	0	0	0	0	0	0
E	0	0	0	0	0	0	0	0	0	1	0	4	4	0	0	0	0	1	3	3	3	4	4	15	16	0	15	2	34	25	0	1	1	1	1	0	1	0	0	0	0	0	0	0	0	0	0	0	1
E	0	0	0	0	0	0	0	1	1	1	1	26	26	0	221	221	221	1	1	0	0	5	5	6	6	0	5	1	4	24	0	3	3	3	2	1	2	1	1253	161	187	200	1	84	8	3150	156	0	1
G	0	0	0	0	0	0	0	0	0	1	0	8	8	0	3	3	3	1	9	11	11	5	5	10	8	0	7	1	6	26	0	2	2	2	2	0	2	0	9	0	26	0	0	13	0	0	37	0	1
G	0	0	0	0	0	0	0	0	0	1	0	2	2	0	0	0	0	1	8	3	3	6	6	4	5	0	4	1	2	22	0	1	1	1	1	0	1	0	0	0	0	0	0	0	0	0	0	0	1
G	0	0	0	0	0	0	0	0	0	1	0	5	5	0	0	0	0	1	7	17	17	5	5	11	11	0	11	2	9	21	2	0	0	0	0	0	0	0	0	0	0	0	0	0	0	0	0	0	0
G	0	0	0	0	0	0	0	0	0	0	0	4	4	0	0	0	0	1	11	22	22	8	8	27	24	0	23	2	49	40	1	0	0	0	0	0	0	0	0	0	0	0	0	0	0	0	0	0	0
E	0	0	0	0	0	0	0	0	0	1	0	23	23	0	213	213	213	1	4	10	10	5	5	3	4	0	4	1	2	14	0	5	5	5	2	1	2	3	45	2493	17	4730	0	27	1	4874	133	0	1
E	1	1	0	0	0	0	0	0	0	1	0	5	5	0	1	1	1	1	6	2	2	4	4	20	17	0	16	2	32	28	0	2	2	2	2	0	2	0	0	0	0	0	0	0	0	0	8	0	1
G	2	2	54	2	2	0	2	0	0	1	0	26	26	0	98	98	98	1	7	17	17	5	5	4	3	0	3	1	5	3	0	6	6	6	3	2	3	4	446	39	357	857	0	63	39	21	369	0	1
G	0	0	0	0	0	0	0	0	0	1	0	7	7	0	1	1	1	1	11	17	17	6	6	3	4	0	4	1	2	13	0	2	2	2	2	0	2	0	4	0	0	0	0	3	0	0	24	0	1
E	0	0	0	0	0	0	0	0	0	1	1	17	17	0	213	213	213	1	16	26	26	4	4	3	4	0	3	1	1	17	0	2	2	2	2	0	2	0	39	59	19	117	0	28	7	1028	73	0	1
L	0	0	0	0	0	0	0	0	0	1	0	10	10	0	0	0	0	1	13	4	4	5	5	6	4	0	4	1	10	3	0	2	2	2	2	0	2	0	49	0	12	0	0	3	0	0	20	0	1
G	0	0	0	0	0	0	0	0	0	1	0	7	7	0	1	1	1	1	11	17	17	6	6	27	22	0	21	2	62	37	0	2	2	2	2	0	2	0	5	0	0	0	0	3	0	0	23	0	1
E	1	1	16	1	1	0	1	0	0	1	0	16	16	0	19	19	19	1	10	0	0	4	4	21	18	0	17	2	71	32	0	1	1	1	1	0	1	0	27	10	0	0	0	3	0	2	46	0	1
G	0	0	0	0	0	0	0	0	0	1	1	10	10	0	3	3	3	1	7	10	10	5	5	9	8	0	7	1	8	25	0	3	3	3	2	1	2	1	2231	3	327	19	0	33	0	20	124	0	1
G	0	0	0	0	0	0	0	0	0	1	0	1	1	0	0	0	0	1	4	1	1	3	3	5	6	0	5	1	3	22	0	2	2	2	2	0	2	0	0	0	0	0	0	0	0	0	5	0	1
G	0	0	0	0	0	0	0	0	0	1	0	4	4	0	0	0	0	1	4	1	1	3	3	28	23	0	22	2	55	37	1	1	1	1	1	0	1	0	0	0	0	0	0	0	0	0	6	0	1
G	0	0	0	0	0	0	0	0	0	0	0	6	6	0	0	0	0	1	11	22	22	8	8	20	17	0	16	2	64	32	0	0	0	0	0	0	0	0	0	0	0	0	0	0	0	0	0	0	0
L	2	2	0	3	3	0	3	0	0	1	0	9	9	0	10	10	10	1	4	1	1	4	4	29	25	0	24	2	55	37	1	2	2	2	1	1	1	1	0	0	0	0	0	0	0	0	14	0	1
G	0	0	0	0	0	0	0	0	0	1	0	13	13	0	84	84	84	1	7	17	17	5	5	8	8	0	7	1	5	25	0	2	2	2	2	0	2	0	2351	5	519	9	0	34	0	18	71	0	1
G	1	1	2	0	0	0	0	0	0	1	0	8	8	0	0	0	0	1	4	1	1	3	3	6	4	0	4	1	14	3	0	2	2	2	2	0	2	0	1	0	0	0	0	0	0	0	11	0	1
G	0	0	0	0	0	0	0	0	0	1	0	13	13	0	3	3	3	1	8	42	42	5	5	6	4	0	4	1	10	3	0	2	2	2	2	0	2	0	54	6	32	10	0	12	2	3	62	0	1
G	0	0	0	0	0	0	0	0	0	1	0	10	10	0	4	4	4	1	7	34	34	7	7	20	20	0	19	2	42	28	0	2	2	2	2	0	2	0	2963	1	9	10	0	28	0	15	63	0	1
G	0	0	0	0	0	0	0	0	0	1	0	6	6	0	0	0	0	1	26	6	6	7	7	10	10	0	9	2	15	19	1	0	0	0	0	0	0	0	0	0	0	0	0	0	0	0	0	0	0
E	3	3	10	0	0	0	0	0	0	1	0	32	32	0	210	210	210	1	4	10	10	5	5	7	4	0	4	1	10	3	1	5	5	5	2	1	2	3	52	1179	27	3990	0	19	1	3917	128	0	1
G	0	0	0	0	0	0	0	0	0	1	0	4	4	0	0	0	0	1	4	1	1	3	3	26	25	0	24	2	51	34	1	1	1	1	1	0	1	0	0	0	0	0	0	0	0	0	6	0	1
G	0	0	0	0	0	0	0	0	0	1	0	7	7	0	0	0	0	1	17	47	47	7	7	0	0	0	0	0	0	0	0	1	1	1	1	0	1	0	0	0	0	0	0	0	0	0	0	0	1
G	0	0	0	0	0	0	0	0	0	1	0	5	5	0	0	0	0	1	7	17	17	5	5	12	11	0	10	2	19	18	0	0	0	0	0	0	0	0	0	0	0	0	0	0	0	0	0	0	0
G	0	0	0	0	0	0	0	0	0	1	0	5	5	0	0	0	0	1	9	11	11	5	5	17	19	0	18	2	32	40	0	0	0	0	0	0	0	0	0	0	0	0	0	0	0	0	0	0	0
E	0	0	0	0	0	0	0	0	0	1	0	5	5	0	0	0	0	1	4	9	9	9	9	21	17	0	16	2	55	29	0	0	0	0	0	0	0	0	0	0	0	0	0	0	0	0	0	0	0
G	0	0	0	0	0	0	0	0	0	1	0	4	4	0	3	3	3	1	3	11	11	3	3	26	21	0	20	2	60	30	0	2	2	2	2	0	2	0	13	5	1	0	0	1	0	0	19	0	1
G	1	1	2	0	0	0	0	0	0	1	0	6	6	0	0	0	0	1	4	1	1	3	3	3	2	0	2	1	4	3	0	2	2	2	2	0	2	0	1	0	0	0	0	0	0	0	11	0	1
E	0	0	0	0	0	0	0	0	0	1	0	6	6	0	1	1	1	1	3	11	11	7	7	23	17	0	16	2	38	28	1	1	1	1	1	0	1	0	0	0	0	0	0	1	0	0	11	0	1
G	0	0	0	0	0	0	0	0	0	1	0	6	6	0	1	1	1	1	11	17	17	6	6	3	4	0	3	1	1	15	0	2	2	2	2	0	2	0	4	0	0	0	0	3	0	0	24	0	1
G	0	0	0	0	0	0	0	0	0	0	0	7	7	0	4	4	4	1	11	22	22	8	8	3	2	0	2	1	4	3	0	2	2	2	2	0	2	0	1	0	5	0	0	2	0	0	23	0	1
G	0	0	0	0	0	0	0	0	0	1	0	5	5	0	0	0	0	1	8	3	3	6	6	9	9	0	9	2	8	18	1	0	0	0	0	0	0	0	0	0	0	0	0	0	0	0	0	0	0
L	4	4	8	1	1	0	1	1	1	1	0	24	24	0	21	21	21	1	3	0	0	5	5	3	2	0	2	1	4	3	0	7	7	7	4	1	4	5	25	13	11	1	0	14	1	0	123	0	1
G	0	0	0	0	0	0	0	0	0	1	0	8	8	0	3	3	3	1	9	11	11	5	5	9	8	0	7	1	5	25	0	2	2	2	2	0	2	0	9	0	26	0	0	13	0	0	37	0	1
E	4	4	26	0	0	0	0	0	0	1	0	34	34	0	17	17	17	1	6	1	1	6	6	6	5	0	5	1	21	3	0	8	8	8	2	2	2	5	244	340	152	2106	2	38	36	1955	282	0	1
E	0	0	0	0	0	0	0	0	0	1	1	15	15	0	83	83	83	1	3	3	3	4	4	26	21	0	20	2	51	31	5	2	2	2	2	0	2	0	88	27	1	54	0	24	4	3	84	0	1
E	0	0	0	0	0	0	0	0	0	1	1	25	25	0	111	111	111	1	1	0	0	5	5	3	2	0	2	1	4	3	0	2	2	2	2	0	2	2	126	419	48	585	0	15	7	6336	68	0	1
E	0	0	0	0	0	0	0	0	0	1	0	34	34	0	190	190	190	1	10	0	0	4	4	4	5	0	4	1	1	22	0	14	14	14	2	12	2	24	828	317	344	212	0	34	10	4353	329	0	1
E	0	0	0	0	0	0	0	0	0	1	0	8	8	0	0	0	0	1	4	3	3	4	4	21	19	0	18	2	71	31	0	0	0	0	0	0	0	0	0	0	0	0	0	0	0	0	0	0	0
E	0	0	0	0	0	0	0	0	0	1	0	17	17	0	156	156	156	1	1	0	0	3	3	5	6	0	5	1	3	17	0	2	2	2	2	0	2	0	28	92	2	84	0	10	0	1461	62	0	1
L	0	0	0	0	0	0	0	0	0	1	0	6	6	0	53	53	53	1	14	9	9	5	5	1	0	0	0	0	0	0	0	2	2	2	2	0	2	0	0	0	0	0	0	2	0	1	18	0	1
L	2	2	0	3	3	0	3	0	0	1	0	11	11	0	10	10	10	1	4	1	1	4	4	20	17	0	16	2	69	27	0	2	2	2	1	1	1	1	0	0	0	0	0	0	0	0	14	0	1
G	0	0	0	0	0	0	0	0	0	1	0	5	5	0	0	0	0	1	8	3	3	6	6	8	8	0	7	2	6	17	1	0	0	0	0	0	0	0	0	0	0	0	0	0	0	0	0	0	0
G	0	0	0	0	0	0	0	0	0	1	0	7	7	0	0	0	0	1	82	3	3	8	8	0	0	0	0	0	0	0	0	1	1	1	1	0	1	0	0	0	0	0	0	0	0	0	0	0	1
G	0	0	0	0	0	0	0	0	0	1	1	11	11	0	3	3	3	1	7	10	10	5	5	11	8	0	7	1	6	26	0	3	3	3	2	1	2	1	2231	3	327	19	0	33	0	19	124	0	1
E	0	0	0	0	0	0	0	0	0	1	0	5	5	0	0	0	0	1	3	3	3	4	4	18	17	0	16	2	34	27	0	1	1	1	1	0	1	0	0	0	0	0	0	0	0	0	0	0	1
E	1	1	0	1	1	0	1	0	0	1	0	4	4	0	2	2	2	1	4	1	1	5	5	3	4	0	3	1	1	15	0	2	2	2	2	0	2	0	54	0	79	0	0	5	0	0	15	0	1
G	0	0	0	0	0	0	0	0	0	1	0	11	11	0	3	3	3	1	3	11	11	3	3	6	4	0	4	1	11	3	1	2	2	2	2	0	2	0	16	4	3	0	0	1	0	0	16	0	1
G	0	0	0	0	0	0	0	0	0	1	0	3	3	0	0	0	0	1	3	1	1	3	3	26	22	0	21	2	59	34	0	2	2	2	2	0	2	0	1	0	0	0	0	0	0	0	7	0	1
G	0	0	0	0	0	0	0	0	0	1	0	7	7	0	0	0	0	1	7	10	10	5	5	21	18	0	17	2	66	31	0	0	0	0	0	0	0	0	0	0	0	0	0	0	0	0	0	0	0
G	0	0	0	0	0	0	0	0	0	1	0	1	1	0	0	0	0	1	3	1	1	3	3	3	4	0	4	1	2	14	0	2	2	2	2	0	2	0	1	0	0	0	0	0	0	0	7	0	1
G	0	0	0	0	0	0	0	0	0	1	0	2	2	0	0	0	0	1	8	3	3	6	6	3	4	0	3	1	1	18	0	1	1	1	1	0	1	0	0	0	0	0	0	0	0	0	0	0	1
E	3	3	0	1	1	0	1	1	1	1	0	36	36	0	220	220	220	1	4	9	9	9	9	6	11	0	10	1	4	30	0	7	7	7	2	1	2	6	676	657	274	633	0	22	13	2491	267	0	1
E	0	0	0	0	0	0	0	0	0	1	0	19	19	0	6	6	6	1	6	1	1	6	6	3	4	0	3	1	1	15	0	9	9	9	3	6	3	6	190	40	43	0	0	46	3	0	294	0	1
E	0	0	0	0	0	0	0	0	0	1	1	20	20	0	218	218	218	1	3	3	3	4	4	6	4	0	3	1	1	17	2	2	2	2	2	0	2	0	52	137	63	274	0	32	7	4	85	0	1
L	0	0	0	0	0	0	0	0	0	1	0	9	9	0	11	11	11	1	3	0	0	5	5	24	18	0	17	2	69	35	1	1	1	1	1	0	1	1	88	0	0	1	0	8	0	0	30	0	1
E	3	3	0	1	1	0	1	1	1	1	0	36	36	0	239	239	239	1	4	9	9	9	9	6	11	0	10	1	5	28	0	7	7	7	2	1	2	6	676	621	274	594	0	22	13	1597	268	0	1
G	0	0	0	0	0	0	0	0	0	1	0	8	8	0	0	0	0	1	9	11	11	5	5	27	21	0	20	2	52	33	1	0	0	0	0	0	0	0	0	0	0	0	0	0	0	0	0	0	0
L	0	0	0	0	0	0	0	0	0	1	0	6	6	0	53	53	53	1	14	9	9	5	5	13	12	0	11	2	25	22	0	2	2	2	2	0	2	0	0	0	0	0	0	2	0	1	15	0	1
G	0	0	0	0	0	0	0	0	0	1	0	1	1	0	0	0	0	1	10	5	5	3	3	5	6	0	5	1	3	24	0	1	1	1	1	0	1	0	0	0	0	0	0	0	0	0	0	0	1
G	0	0	0	0	0	0	0	0	0	1	0	3	3	0	0	0	0	1	12	3	3	7	7	3	4	0	3	1	1	19	0	1	1	1	1	0	1	0	0	0	0	0	0	0	0	0	0	0	1
G	0	0	0	0	0	0	0	0	0	1	0	7	7	0	0	0	0	1	17	47	47	7	7	0	0	0	0	0	1	0	0	1	1	1	1	0	1	0	0	0	0	0	0	0	0	0	0	0	1
G	0	0	0	0	0	0	0	0	0	1	0	4	4	0	0	0	0	1	10	5	5	3	3	23	19	0	18	2	70	31	0	0	0	0	0	0	0	0	0	0	0	0	0	0	0	0	0	0	0
E	0	0	0	0	0	0	0	1	1	1	1	30	30	0	119	119	119	1	1	0	0	5	5	3	2	0	2	1	4	3	0	4	4	4	2	1	2	3	161	825	62	802	0	20	7	9299	114	0	1
G	0	0	0	0	0	0	0	0	0	1	0	4	4	0	0	0	0	1	17	47	47	7	7	4	5	0	4	1	2	22	0	1	1	1	1	0	1	0	0	0	0	0	0	0	0	0	0	0	1
G	0	0	0	0	0	0	0	0	0	1	0	8	8	0	0	0	0	1	82	3	3	8	8	3	2	0	2	1	4	1	0	0	0	0	0	0	0	0	0	0	0	0	0	0	0	0	0	0	0
G	0	0	0	0	0	0	0	0	0	0	0	4	4	0	0	0	0	1	11	22	22	8	8	20	18	0	17	2	37	27	1	0	0	0	0	0	0	0	0	0	0	0	0	0	0	0	0	0	0
G	0	0	0	0	0	0	0	0	0	1	0	3	3	0	0	0	0	1	12	3	3	7	7	3	4	0	3	1	1	16	0	1	1	1	1	0	1	0	0	0	0	0	0	0	0	0	0	0	1
G	0	0	0	0	0	0	0	0	0	1	0	3	3	0	0	0	0	1	4	1	1	3	3	10	8	0	7	1	6	25	0	2	2	2	2	0	2	0	0	0	0	0	0	0	0	0	5	0	1
G	0	0	0	0	0	0	0	0	0	1	0	7	7	0	0	0	0	1	17	47	47	7	7	0	0	0	0	0	0	0	0	1	1	1	1	0	1	0	0	0	0	0	0	0	0	0	0	0	1
E	1	1	0	1	1	0	1	0	0	1	0	4	4	0	2	2	2	1	4	1	1	5	5	3	4	0	3	1	1	18	0	2	2	2	2	0	2	0	54	0	79	0	0	5	0	0	15	0	1
E	0	0	0	0	0	0	0	0	0	1	0	9	9	0	79	79	79	1	3	3	3	4	4	23	21	0	20	2	45	30	1	2	2	2	2	0	2	0	29	0	1	0	0	17	0	1	41	0	1
G	2	2	54	2	2	0	2	0	0	1	0	25	25	0	99	99	99	1	7	17	17	5	5	4	3	0	3	1	5	3	0	6	6	6	3	2	3	4	446	39	357	857	0	64	39	21	374	0	1
G	1	1	2	0	0	0	0	0	0	1	0	9	9	0	0	0	0	1	3	1	1	3	3	6	4	0	4	1	10	3	0	2	2	2	2	0	2	0	1	0	0	0	0	0	0	0	10	0	1
E	2	2	3	0	0	0	0	0	0	1	0	24	24	0	24	24	24	1	8	8	8	5	5	1094	4	0	4	1	10	1091	0	2	2	2	2	0	2	1	53	5	30	5	0	7	2	2	56	0	1
E	0	0	0	0	0	0	0	0	0	0	0	19	19	0	6	6	6	1	6	1	1	6	6	3	4	0	3	1	1	15	0	9	9	9	3	6	3	6	190	40	43	0	0	46	3	0	294	1	1
G	0	0	0	0	0	0	0	0	0	1	0	2	2	0	0	0	0	1	8	3	3	6	6	4	5	0	4	1	3	23	0	1	1	1	1	0	1	0	0	0	0	0	0	0	0	0	0	0	1
G	0	0	0	0	0	0	0	0	0	1	0	4	4	0	0	0	0	1	3	1	1	3	3	7	8	0	7	1	5	24	1	2	2	2	2	0	2	0	1	0	0	0	0	0	0	0	7	0	1
L	0	0	0	0	0	0	0	0	0	0	0	3	3	0	2	2	2	1	13	4	4	5	5	1	8	0	8	2	0	24	0	2	2	2	2	0	2	0	6	0	0	0	0	1	0	0	18	0	1
G	0	0	0	0	0	0	0	0	0	1	0	4	4	0	0	0	0	1	8	3	3	6	6	11	10	0	10	2	14	17	0	0	0	0	0	0	0	0	0	0	0	0	0	0	0	0	0	0	0
E	0	0	0	0	0	0	0	0	0	1	0	7	7	0	1	1	1	1	3	11	11	7	7	24	19	0	18	2	44	30	1	1	1	1	1	0	1	0	0	0	0	0	0	1	0	0	11	0	1
E	0	0	0	0	0	0	0	0	0	1	0	7	7	0	1	1	1	1	10	1	1	5	5	20	16	0	15	2	30	27	0	2	2	2	2	0	2	0	11	0	0	0	0	1	0	0	19	0	1
G	1	1	2	0	0	0	0	0	0	1	0	6	6	0	0	0	0	1	4	1	1	3	3	3	2	0	2	1	4	3	0	2	2	2	2	0	2	0	1	0	0	0	0	0	0	0	11	0	1
E	0	0	0	0	0	0	0	0	0	1	0	5	5	0	0	0	0	1	10	1	1	5	5	3	4	0	3	1	1	15	0	2	2	2	2	0	2	0	3	0	2	0	0	2	0	0	13	0	1
G	0	0	0	0	0	0	0	0	0	1	0	6	6	0	0	0	0	1	7	10	10	5	5	19	16	0	15	2	36	25	1	0	0	0	0	0	0	0	0	0	0	0	0	0	0	0	0	0	0
G	0	0	0	0	0	0	0	0	0	1	0	13	13	0	3	3	3	1	8	42	42	5	5	5	4	0	4	1	15	3	0	2	2	2	2	0	2	0	54	6	32	10	0	12	2	3	62	0	1
E	0	0	0	0	0	0	0	0	0	1	0	5	5	0	0	0	0	1	4	9	9	9	9	29	24	0	23	2	54	39	1	0	0	0	0	0	0	0	0	0	0	0	0	0	0	0	0	0	0
G	0	0	0	0	0	0	0	0	0	1	0	7	7	0	0	0	0	1	17	47	47	7	7	10	10	0	9	2	11	16	0	0	0	0	0	0	0	0	0	0	0	0	0	0	0	0	0	0	0
G	0	0	0	0	0	0	0	0	0	1	0	8	8	0	2	2	2	1	6	31	31	3	3	7	8	0	7	1	7	26	0	2	2	2	2	0	2	0	11	0	27	0	0	6	0	0	33	0	1
E	0	0	0	0	0	0	0	1	1	1	1	29	29	0	175	175	175	1	4	3	3	4	4	4	5	0	4	1	5	22	1	12	12	12	3	8	3	5	3024	1208	738	1753	0	43	13	633	299	0	1
G	0	0	0	0	0	0	0	0	0	1	0	1	1	0	0	0	0	1	4	1	1	3	3	5	6	0	5	1	3	23	0	2	2	2	2	0	2	0	0	0	0	0	0	0	0	0	5	0	1
E	0	0	0	0	0	0	0	0	0	1	0	21	21	0	153	153	153	1	1	0	0	3	3	8	6	0	6	1	12	3	0	2	2	2	2	0	2	0	49	219	3	215	0	7	0	2649	52	0	1
G	0	0	0	0	0	0	0	0	0	1	0	4	4	0	0	0	0	1	26	6	6	7	7	4	5	0	4	1	2	19	0	1	1	1	1	0	1	0	0	0	0	0	0	0	0	0	0	0	1
G	0	0	0	0	0	0	0	0	0	1	0	7	7	0	1	1	1	1	11	17	17	6	6	25	21	0	20	2	57	33	0	2	2	2	2	0	2	0	5	0	0	0	0	3	0	0	23	0	1
G	0	0	0	0	0	0	0	0	0	1	0	6	6	0	1	1	1	1	11	17	17	6	6	3	4	0	3	1	1	15	0	2	2	2	2	0	2	0	4	0	0	0	0	3	0	0	24	0	1
E	0	0	0	0	0	0	0	0	0	1	0	21	21	0	6	6	6	1	6	1	1	6	6	4	4	0	3	1	1	15	0	9	9	9	3	6	3	6	190	40	43	0	0	46	3	0	294	0	1
E	0	0	0	0	0	0	0	0	0	1	1	15	15	0	114	114	114	1	3	3	3	4	4	26	22	0	21	2	55	34	1	2	2	2	2	0	2	0	88	27	1	54	0	24	4	3	83	0	1
G	0	0	0	0	0	0	0	0	0	1	0	5	5	0	0	0	0	1	7	17	17	5	5	8	9	0	9	2	9	17	0	0	0	0	0	0	0	0	0	0	0	0	0	0	0	0	0	0	0
G	0	0	0	0	0	0	0	0	0	1	0	13	13	0	57	57	57	1	7	17	17	5	5	5	5	0	4	1	3	23	0	4	4	4	2	1	2	2	2500	24	569	834	0	42	2	25	183	0	1
E	0	0	0	0	0	0	0	0	0	1	1	17	17	0	122	122	122	1	16	26	26	4	4	18	18	0	16	2	31	28	0	2	2	2	2	0	2	0	143	66	5	131	0	17	8	1107	61	0	1
E	0	0	0	0	0	0	0	0	0	1	0	11	11	0	0	0	0	1	10	1	1	5	5	4	3	0	3	1	8	3	0	2	2	2	2	0	2	0	1	0	1	0	0	1	0	0	12	0	1
E	0	0	0	0	0	0	0	0	0	1	0	8	8	0	1	1	1	1	10	1	1	5	5	23	21	0	20	2	40	30	3	2	2	2	2	0	2	0	19	0	0	0	0	2	3	0	23	0	1
G	1	1	0	1	1	0	1	0	0	1	0	19	19	0	67	67	67	1	10	11	11	5	5	23	21	0	20	2	45	34	0	4	4	4	2	1	2	0	266	4	299	5	0	49	1	3	172	0	1
G	0	0	0	0	0	0	0	0	0	1	0	7	7	0	1	1	1	1	11	17	17	6	6	3	4	0	4	1	2	17	1	2	2	2	2	0	2	0	4	0	0	0	0	3	0	0	24	0	1
E	1	1	0	1	1	0	1	1	1	1	0	19	19	0	8	8	8	1	7	1	1	3	3	8	9	0	9	1	9	26	0	5	5	5	2	2	2	4	96	29	25	1	1	13	3	2	144	0	1
L	2	2	0	3	3	0	3	0	0	1	0	9	9	0	10	10	10	1	4	1	1	4	4	26	20	0	19	2	50	31	1	2	2	2	1	1	1	1	0	0	0	0	0	0	0	0	14	0	1
E	0	0	0	0	0	0	0	0	0	1	1	27	27	0	111	111	111	1	1	0	0	5	5	3	2	0	2	1	4	3	0	2	2	2	2	0	2	2	146	802	58	802	0	19	7	9297	73	0	1
G	0	0	0	0	0	0	0	0	0	1	0	13	13	0	3	3	3	1	8	42	42	5	5	7	4	0	4	1	16	3	0	2	2	2	2	0	2	0	54	6	32	10	0	12	2	3	62	0	1
E	1	1	0	1	1	0	1	1	1	1	0	19	19	0	8	8	8	1	7	1	1	3	3	9	9	0	9	1	9	26	0	5	5	5	2	2	2	4	95	29	25	1	1	13	2	2	142	0	1
G	0	0	0	0	0	0	0	0	0	1	0	10	10	0	4	4	4	1	6	31	31	3	3	28	20	0	19	2	75	33	0	1	1	1	1	0	1	0	35	0	10	0	0	4	0	1	37	0	1
E	1	1	0	0	0	0	0	0	0	1	1	29	29	0	45	45	45	1	8	8	8	5	5	1091	4	0	3	1	1	2191	0	4	4	4	2	1	2	4	2714	220	722	25	1	89	23	49	256	0	1
G	0	0	0	0	0	0	0	0	0	1	0	6	6	0	0	0	0	1	26	6	6	7	7	13	12	0	11	2	14	22	1	0	0	0	0	0	0	0	0	0	0	0	0	0	0	0	0	0	0
G	1	1	2	1	1	0	1	0	0	1	0	14	14	0	1	1	1	1	11	17	17	6	6	8	5	0	5	1	19	3	0	2	2	2	2	0	2	0	5	0	4	0	0	4	0	0	32	0	1
G	0	0	0	0	0	0	0	0	0	1	0	9	9	0	5	5	5	1	7	34	34	7	7	3	4	0	3	1	1	17	0	2	2	2	2	0	2	0	2289	5	475	10	0	36	0	15	68	0	1
E	0	0	0	0	0	0	0	0	0	1	0	7	7	0	0	0	0	1	7	1	1	3	3	20	17	0	16	2	32	30	2	1	1	1	1	0	1	0	48	0	0	0	0	8	0	0	15	0	1
E	0	0	0	0	0	0	0	0	0	1	0	8	8	0	0	0	0	1	4	9	9	9	9	24	20	0	19	2	67	34	0	0	0	0	0	0	0	0	0	0	0	0	0	0	0	0	0	0	0
E	0	0	0	0	0	0	0	0	0	1	0	7	7	0	0	0	0	1	4	3	3	4	4	27	23	0	22	2	53	36	1	0	0	0	0	0	0	0	0	0	0	0	0	0	0	0	0	0	0
G	0	0	0	0	0	0	0	0	0	1	0	4	4	0	0	0	0	1	7	17	17	5	5	10	11	0	11	2	17	19	0	0	0	0	0	0	0	0	0	0	0	0	0	0	0	0	0	0	0
E	1	1	0	0	0	0	0	0	0	1	1	29	29	0	44	44	44	1	8	8	8	5	5	1091	4	0	3	1	1	2194	0	4	4	4	2	1	2	4	2755	220	728	26	1	91	23	51	258	0	1
L	0	0	0	0	0	0	0	0	0	1	0	5	5	0	53	53	53	1	14	9	9	5	5	3	4	0	4	1	2	14	0	2	2	2	2	0	2	0	0	0	0	0	0	3	0	1	18	0	1
G	0	0	0	0	0	0	0	0	0	1	0	6	6	0	0	0	0	1	82	3	3	8	8	8	9	0	9	2	8	15	0	0	0	0	0	0	0	0	0	0	0	0	0	0	0	0	0	0	0
G	0	0	0	0	0	0	0	0	0	1	0	5	5	0	0	0	0	1	7	17	17	5	5	14	10	0	10	2	13	19	1	0	0	0	0	0	0	0	0	0	0	0	0	0	0	0	0	0	0
L	5	5	10	5	5	0	5	0	0	1	1	38	38	0	176	176	176	1	4	1	1	4	4	4	2	0	2	1	8	3	0	8	8	8	2	1	2	8	121	1133	61	1	0	14	3	5	207	0	0
E	0	0	0	0	0	0	0	0	0	1	1	28	28	0	215	215	215	1	16	26	26	4	4	7	4	0	4	1	11	3	0	2	2	2	2	0	2	0	42	424	20	848	0	17	0	5248	68	0	1
E	0	0	0	0	0	0	0	0	0	1	0	9	9	0	0	0	0	1	3	3	3	4	4	7	4	0	4	1	13	3	0	1	1	1	1	0	1	0	0	0	0	0	0	0	0	0	0	0	0
E	0	0	0	0	0	0	0	0	0	1	0	6	6	0	0	0	0	1	10	0	0	4	4	3	2	0	2	1	4	3	0	2	2	2	2	0	2	0	0	0	0	0	0	0	0	0	1	0	1
E	0	0	0	0	0	0	0	0	0	1	0	15	15	0	88	88	88	1	1	0	0	3	3	22	19	0	18	2	33	32	0	2	2	2	2	0	2	0	7	47	2	39	0	9	0	451	54	0	1
G	0	0	0	0	0	0	0	0	0	1	0	14	14	0	2	2	2	1	7	34	34	7	7	7	5	0	5	1	18	3	0	2	2	2	2	0	2	0	108	5	47	7	0	20	2	2	56	0	1
L	0	0	0	0	0	0	0	1	1	1	0	24	24	0	63	63	63	1	3	0	0	5	5	9	6	0	5	1	4	23	0	8	8	8	5	1	5	5	36	9	8	1	0	15	1	0	157	0	1
E	1	1	0	1	1	0	1	1	1	1	0	18	18	0	8	8	8	1	7	1	1	3	3	5	6	0	6	1	4	21	0	5	5	5	2	2	2	4	94	29	25	1	1	13	2	2	143	0	1
L	0	0	0	0	0	0	0	0	0	0	0	3	3	0	2	2	2	1	13	4	4	5	5	1	8	0	8	2	0	28	0	2	2	2	2	0	2	0	6	0	0	0	0	1	0	0	19	0	1
G	0	0	0	0	0	0	0	0	0	0	0	5	5	0	4	4	4	1	11	22	22	8	8	10	8	0	7	1	6	26	0	2	2	2	2	0	2	0	2	0	4	0	0	1	0	0	21	0	1
G	0	0	0	0	0	0	0	0	0	1	0	4	4	0	0	0	0	1	12	3	3	7	7	4	5	0	4	1	3	22	0	1	1	1	1	0	1	0	0	0	0	0	0	0	0	0	0	0	1
G	0	0	0	0	0	0	0	0	0	1	0	6	6	0	1	1	1	1	11	17	17	6	6	3	4	0	3	1	1	18	0	2	2	2	2	0	2	0	4	0	0	0	0	3	0	0	24	0	1
G	0	0	0	0	0	0	0	0	0	1	0	5	5	0	0	0	0	1	10	5	5	3	3	22	16	0	15	2	37	25	1	0	0	0	0	0	0	0	0	0	0	0	0	0	0	0	0	0	0
E	15	15	39	1	1	0	1	3	3	1	1	42	42	0	273	273	273	1	4	3	3	4	4	10	2	0	2	1	9	3	2	23	23	23	3	13	3	15	1017	1230	692	3387	0	47	22	2238	732	0	0
L	2	2	0	3	3	0	3	0	0	1	0	8	8	0	10	10	10	1	4	1	1	4	4	17	18	0	17	2	65	30	0	2	2	2	1	1	1	1	0	0	0	0	0	0	0	0	14	0	1
E	0	0	0	0	0	0	0	0	0	1	0	16	16	0	64	64	64	1	1	0	0	3	3	32	25	0	24	2	71	41	2	2	2	2	2	0	2	0	7	59	2	51	0	9	0	793	54	0	1
E	0	0	0	0	0	0	0	0	0	1	0	20	20	0	5	5	5	1	6	1	1	6	6	23	22	0	21	2	59	33	0	4	4	4	2	2	2	0	43	447	4	1999	0	8	2	2024	91	0	1
L	0	0	0	0	0	0	0	0	0	1	0	6	6	0	53	53	53	1	14	9	9	5	5	3	4	0	4	1	1	14	1	2	2	2	2	0	2	0	0	0	0	0	0	3	0	1	18	0	1
E	1	1	0	0	0	0	0	0	0	1	0	8	8	0	2	2	2	1	7	5	5	4	4	25	20	0	19	2	48	30	1	2	2	2	2	0	2	0	0	0	0	0	0	0	0	0	7	0	1
L	0	0	0	0	0	0	0	0	0	0	0	3	3	0	2	2	2	1	13	4	4	5	5	1	10	0	10	2	0	29	0	2	2	2	2	0	2	0	6	0	0	0	0	1	0	0	19	0	1
G	0	0	0	0	0	0	0	0	0	1	0	9	9	0	5	5	5	1	7	34	34	7	7	3	4	0	4	1	2	14	0	2	2	2	2	0	2	0	2288	1	475	10	0	36	0	14	68	0	1
E	1	1	21	1	1	0	1	0	0	1	0	14	14	0	17	17	17	1	10	0	0	4	4	22	18	0	17	2	68	31	0	1	1	1	1	0	1	0	27	10	0	0	0	1	0	1	46	0	1
E	0	0	0	0	0	0	0	0	0	1	0	21	21	0	120	120	120	1	10	0	0	4	4	2	3	0	3	1	1	18	0	2	2	2	2	0	2	0	26	110	11	99	0	16	0	1690	65	0	1
E	0	0	0	0	0	0	0	0	0	1	1	14	14	0	24	24	24	1	7	5	5	4	4	4	27	0	27	1	2	37	1	4	4	4	2	1	2	2	215	0	44	0	0	34	4	0	167	0	1
L	2	2	0	3	3	0	3	0	0	1	0	10	10	0	10	10	10	1	4	1	1	4	4	29	24	0	23	2	59	36	1	2	2	2	1	1	1	1	0	0	0	0	0	0	0	0	14	0	1
G	1	1	0	0	0	0	0	0	0	1	0	6	6	0	1	1	1	1	10	5	5	3	3	3	2	0	2	1	4	3	0	2	2	2	2	0	2	0	2	0	4	0	0	1	0	0	16	0	1
L	0	0	0	0	0	0	0	0	0	1	0	5	5	0	53	53	53	1	14	9	9	5	5	2	3	0	3	1	1	13	0	2	2	2	2	0	2	0	0	0	0	0	0	3	0	1	18	0	1
L	0	0	0	0	0	0	0	1	1	1	0	20	20	0	25	25	25	1	3	0	0	5	5	4	5	0	4	1	2	23	0	6	6	6	3	1	3	5	31	9	8	1	0	15	1	0	120	0	1
G	0	0	0	0	0	0	0	0	0	1	0	6	6	0	0	0	0	1	12	3	3	7	7	1	1	0	1	1	0	1	0	1	1	1	1	0	1	0	0	0	0	0	0	0	0	0	0	0	1
[truncated: 2 more rows]
[truncated: 1 more columns]
